# Supplementary material for: Crystal structure of CaSiF6·2H2O(mP2) and reevaluation of the SiIV–F bond-valence parameter R 0
Source: Acta Crystallogr E Crystallogr Commun. 2023 Nov 2;79(Pt 12):1121–6. doi: 10.1107/S2056989023009349 (PMC10833414; doi:10.1107/S2056989023009349)
Supplement: Supplementary file 1 [file e-79-01121-sup1.cif]

##############################################################################
#                                                                            #
# This CIF contains the data in a paper accepted for publication in          #
# Acta Crystallographica Section E. It conforms to the requirements of       #
# Notes for Authors for Acta Crystallographica Section E, and has been       #
# peer reviewed under the auspices of the IUCr Commission on Journals.       #
#                                                                            #
# Full details of the Crystallographic Information File format               #
# are given in the paper "The Crystallographic Information File (CIF):       #
# a New Standard Archive File for Crystallography" by S. R. Hall, F. H.      #
# Allen and I. D. Brown [Acta Cryst. (1991), A47, 655-685].                  #
#                                                                            #
# The current version of the core CIF dictionary is obtainable from          #
# ftp://ftp.iucr.org/pub/cif_core.dic.                                       #
#                                                                            #
# Software is freely available for graphical display of the structure(s)     #
# in this CIF. For information consult the CIF software page                 #
# http://www.iucr.org/resources/cif/software.                                #
#                                                                            #
# This file may be used for bona fide research purposes within the           #
# scientific community so long as proper attribution is given to the journal # 
# article from which it was obtained.                                        #
#                                                                            #
##############################################################################
data_I
_audit_creation_method
;
Olex2 1.5
(compiled 2023.03.06 svn.rbb2c1857 for OlexSys, GUI svn.r6748)
;
_journal_date_recd_electronic     2023-10-17
_journal_date_accepted     2023-10-25
_journal_name_full     'Acta Crystallographica, Section E'
_journal_year     2023
_journal_volume     79
_journal_issue     12
_journal_page_first     0
_journal_page_last     0
_journal_paper_category     GI
_journal_paper_doi     10.1107/S2056989023009349
_journal_coeditor_code     HB8080
_publ_contact_author_name     'Matic Lozin\<sek'
_publ_contact_author_address
;
Jo\<zef Stefan Institute
Jamova cesta 39, 1000 Ljubljana,
Slovenia; Jo\<zef Stefan International Postgraduate School,
Jamova cesta 39, 1000 Ljubljana,
Slovenia
;
_publ_contact_author_email     'matic.lozinsek@ijs.si'
_publ_contact_author_fax     ?
_publ_contact_author_phone     ?
_publ_section_title
;
Crystal structure of CaSiF~6~\\cdot2H~2~O(<i>mP</i>2) and reevaluation of the
Si^IV^--F bond-valence parameter <i>R</i>~0~
;
loop_
    _publ_author_name
    _publ_author_footnote
    _publ_author_address
    'Motaln, Klemen' .
;
Jo\<zef Stefan Institute
Jamova cesta 39, 1000 Ljubljana,
Slovenia
Jo\<zef Stefan International Postgraduate School,
Jamova cesta 39, 1000 Ljubljana,
Slovenia
;
    'Lozin\<sek, Matic' .
;
Jo\<zef Stefan Institute
Jamova cesta 39, 1000 Ljubljana,
Slovenia
Jo\<zef Stefan International Postgraduate School,
Jamova cesta 39, 1000 Ljubljana,
Slovenia
;
_publ_section_synopsis
;
The crystal structure of a second polymorph of CaSiF~6~\\cdot2H~2~O featuring a
layered structure connected by hydrogen bonds is presented.
;
_chemical_name_systematic
;
Calcium hexafluoridosilicate dihydrate
;
_chemical_name_common     ?
_chemical_formula_moiety     'Ca F6 Si, 2(H2 O)'
_chemical_formula_sum     'Ca F6 H4 O2 Si'
_chemical_formula_iupac     'Ca Si F6, 2H2 O'
_chemical_formula_weight     218.20
_chemical_melting_point     ?
_space_group_crystal_system     monoclinic
_space_group_name_H-M_alt     'P 1 2/c 1'
_space_group_name_Hall     '-P 2yc'
loop_
    _space_group_symop_operation_xyz
    'x, y, z'
    '-x, y, -z+1/2'
    '-x, -y, -z'
    'x, -y, z-1/2'
_cell_length_a     5.96605(17)
_cell_length_b     5.13977(12)
_cell_length_c     9.9308(3)
_cell_angle_alpha     90
_cell_angle_beta     107.275(3)
_cell_angle_gamma     90
_cell_volume     290.782(14)
_cell_formula_units_Z     2
_cell_measurement_reflns_used     5902
_cell_measurement_theta_min     7.7500
_cell_measurement_theta_max     75.2550
_cell_measurement_temperature     99.99(10)
_exptl_crystal_description     plate
_exptl_crystal_colour     colourless
_exptl_crystal_size_max     0.148
_exptl_crystal_size_mid     0.082
_exptl_crystal_size_min     0.017
_exptl_crystal_density_diffrn     2.492
_exptl_crystal_density_meas     ?
_exptl_crystal_density_method     ?
_exptl_crystal_F_000     216
loop_
    _exptl_crystal_face_index_h
    _exptl_crystal_face_index_k
    _exptl_crystal_face_index_l
    _exptl_crystal_face_perp_dist
    1 0 0 0.0612
    -1 0 0 0.0566
    -2 -1 0 0.0546
    -1 1 -6 0.0047
    0 -1 6 0.0113
    -1 1 2 0.0496
    1 2 1 0.0404
    2 1 0 0.0361
    -1 -2 0 0.0391
_exptl_absorpt_coefficient_mu     12.290
_exptl_absorpt_correction_type     gaussian
_exptl_absorpt_process_details
;
(CrysalisPro; Rigaku OD, 2022)
;
_exptl_absorpt_correction_T_min     0.365
_exptl_absorpt_correction_T_max     1.000
_diffrn_ambient_temperature     99.99(10)
_diffrn_source     'micro-focus sealed X-ray tube'
_diffrn_radiation_type     'Cu K\a'
_diffrn_radiation_wavelength     1.54184
_diffrn_radiation_monochromator     mirror
_diffrn_measurement_device_type
                                  'XtaLAB Synergy-S, Dualflex, Eiger2 R CdTe 1M'
_diffrn_measurement_device     'four-circle diffractometer'
_diffrn_measurement_method     '\w scans'
_diffrn_detector     'Hybrid Pixel Array Detector'
_diffrn_detector_area_resol_mean     13.3333
_diffrn_reflns_number     8322
_diffrn_reflns_av_R_equivalents     0.0512
_diffrn_reflns_av_unetI/netI     0.0169
_diffrn_reflns_theta_min     7.777
_diffrn_reflns_theta_max     75.420
_diffrn_reflns_theta_full     67.684
_diffrn_measured_fraction_theta_max     1.000
_diffrn_measured_fraction_theta_full     1.000
_diffrn_reflns_limit_h_min     -7
_diffrn_reflns_limit_h_max     7
_diffrn_reflns_limit_k_min     -6
_diffrn_reflns_limit_k_max     6
_diffrn_reflns_limit_l_min     -12
_diffrn_reflns_limit_l_max     12
_diffrn_radiation_probe     x-ray
_refine_special_details     ?
_reflns_number_total     608
_reflns_number_gt     598
_reflns_threshold_expression     'I > 2\s(I)'
_refine_ls_structure_factor_coef     Fsqd
_refine_ls_matrix_type     full
_refine_ls_R_factor_all     0.0250
_refine_ls_R_factor_gt     0.0247
_refine_ls_wR_factor_gt     0.0691
_refine_ls_wR_factor_ref     0.0696
_refine_ls_goodness_of_fit_ref     1.142
_refine_ls_restrained_S_all     1.142
_refine_ls_number_reflns     608
_refine_ls_number_parameters     61
_refine_ls_number_restraints     0
_refine_ls_hydrogen_treatment     refall
_refine_ls_weighting_scheme     calc
_refine_ls_weighting_details
              'w=1/[\s^2^(Fo^2^)+(0.0516P)^2^+0.0488P] where P=(Fo^2^+2Fc^2^)/3'
_atom_sites_solution_hydrogens     difmap
_atom_sites_solution_primary     iterative
_atom_sites_solution_secondary     ?
_refine_ls_shift/su_max     0.000
_refine_ls_shift/su_mean     0.000
_refine_diff_density_max     0.321
_refine_diff_density_min     -0.374
_refine_ls_extinction_method     none
_refine_ls_extinction_coef     .
loop_
    _atom_type_symbol
    _atom_type_description
    _atom_type_scat_dispersion_real
    _atom_type_scat_dispersion_imag
    _atom_type_scat_source
    'Ca' 'Ca' 0.3641 1.2855
                         'International Tables Vol C Tables 4.2.6.8 and 6.1.1.4'
    'F' 'F' 0.0727 0.0534
                         'International Tables Vol C Tables 4.2.6.8 and 6.1.1.4'
    'H' 'H' 0.0000 0.0000
                         'International Tables Vol C Tables 4.2.6.8 and 6.1.1.4'
    'O' 'O' 0.0492 0.0322
                         'International Tables Vol C Tables 4.2.6.8 and 6.1.1.4'
    'Si' 'Si' 0.2541 0.3302
                         'International Tables Vol C Tables 4.2.6.8 and 6.1.1.4'
_computing_data_collection
;
CrysAlisPro 1.171.42.73a (Rigaku OD, 2022)
;
_computing_cell_refinement
;
CrysAlisPro 1.171.42.73a (Rigaku OD, 2022)
;
_computing_data_reduction
;
CrysAlisPro 1.171.42.73a (Rigaku OD, 2022)
;
_computing_structure_solution
;
SUPERFLIP  (Palatinus & Chapuis, 2007)
;
_computing_structure_refinement
;
<i>SHELXL2019/2</i> (Sheldrick, 2015)
;
_computing_molecular_graphics
;
Olex2 1.5 (Dolomanov <i>et al.</i>,  2009), DIAMOND (Brandenburg,
2005)
;
_computing_publication_material
;
publCIF (Westrip, 2010)
;
loop_
    _atom_site_type_symbol
    _atom_site_label
    _atom_site_fract_x
    _atom_site_fract_y
    _atom_site_fract_z
    _atom_site_U_iso_or_equiv
    _atom_site_adp_type
    _atom_site_calc_flag
    _atom_site_occupancy
    _atom_site_disorder_assembly
    _atom_site_disorder_group
    Ca Ca1 0.000000 0.58252(7) 0.250000 0.01360(19) Uani d 1 . .
    Si Si1 0.000000 0.000000 0.500000 0.0135(2) Uani d 1 . .
    F F1 -0.06447(16) 0.26688(17) 0.39793(9) 0.0187(3) Uani d 1 . .
    F F2 0.20424(15) 0.17052(18) 0.62125(9) 0.0178(2) Uani d 1 . .
    F F3 -0.19861(16) 0.09149(15) 0.58239(10) 0.0164(3) Uani d 1 . .
    O O1 0.3884(2) 0.4033(2) 0.36145(15) 0.0190(3) Uani d 1 . .
    H H1 0.378(5) 0.255(6) 0.373(3) 0.035(7) Uiso d 1 . .
    H H2B 0.469(8) 0.483(9) 0.441(5) 0.016(13) Uiso d 0.49(5) A 2
    H H2A 0.475(8) 0.419(7) 0.318(5) 0.017(13) Uiso d 0.51(5) A 1
loop_
    _atom_site_aniso_label
    _atom_site_aniso_U_11
    _atom_site_aniso_U_22
    _atom_site_aniso_U_33
    _atom_site_aniso_U_12
    _atom_site_aniso_U_13
    _atom_site_aniso_U_23
    Ca1 0.0176(3) 0.0092(3) 0.0144(3) 0.000 0.00529(18) 0.000
    Si1 0.0181(3) 0.0090(3) 0.0140(3) 0.0000(2) 0.0059(2) 0.0000(2)
    F1 0.0251(5) 0.0124(4) 0.0201(5) 0.0025(4) 0.0091(4) 0.0041(3)
    F2 0.0189(5) 0.0155(4) 0.0190(5) -0.0010(3) 0.0056(4) -0.0037(3)
    F3 0.0201(5) 0.0120(5) 0.0185(5) -0.0003(3) 0.0080(4) -0.0020(3)
    O1 0.0199(6) 0.0145(6) 0.0224(6) -0.0008(4) 0.0058(5) 0.0006(4)
_geom_special_details
;
 All esds (except the esd in the dihedral angle between two l.s. planes)
 are estimated using the full covariance matrix.  The cell esds are taken
 into account individually in the estimation of esds in distances, angles
 and torsion angles; correlations between esds in cell parameters are only
 used when they are defined by crystal symmetry.  An approximate (isotropic)
 treatment of cell esds is used for estimating esds involving l.s. planes.
;
loop_
    _geom_bond_atom_site_label_1
    _geom_bond_atom_site_label_2
    _geom_bond_site_symmetry_2
    _geom_bond_distance
    _geom_bond_publ_flag
    Ca1 Si1 2_565 3.2815(3) ?
    Ca1 Si1 1_565 3.2815(3) ?
    Ca1 F1 . 2.2965(9) y
    Ca1 F1 2 2.2965(9) ?
    Ca1 F2 4_565 2.3783(9) y
    Ca1 F2 3_566 2.3783(9) ?
    Ca1 F3 4_565 2.4105(9) y
    Ca1 F3 3_566 2.4105(9) ?
    Ca1 O1 . 2.4331(13) y
    Ca1 O1 2 2.4331(13) ?
    Si1 F1 3_556 1.6808(9) ?
    Si1 F1 . 1.6809(9) y
    Si1 F2 3_556 1.6826(9) ?
    Si1 F2 . 1.6827(9) y
    Si1 F3 . 1.6942(9) y
    Si1 F3 3_556 1.6942(9) ?
    O1 H1 . 0.78(3) ?
    O1 H2B . 0.90(5) ?
    O1 H2A . 0.77(5) ?
loop_
    _geom_angle_atom_site_label_1
    _geom_angle_atom_site_label_2
    _geom_angle_atom_site_label_3
    _geom_angle_site_symmetry_1
    _geom_angle_site_symmetry_3
    _geom_angle
    _geom_angle_publ_flag
    Si1 Ca1 Si1 1_565 2_565 98.328(10) ?
    F1 Ca1 Si1 2 2_565 86.58(2) ?
    F1 Ca1 Si1 . 2_565 169.60(2) ?
    F1 Ca1 Si1 2 1_565 169.60(2) ?
    F1 Ca1 Si1 . 1_565 86.58(2) ?
    F1 Ca1 F1 . 2 90.11(4) ?
    F1 Ca1 F2 . 4_565 158.57(3) ?
    F1 Ca1 F2 . 3_566 79.82(3) ?
    F1 Ca1 F2 2 4_565 79.82(3) ?
    F1 Ca1 F2 2 3_566 158.57(3) ?
    F1 Ca1 F3 . 4_565 142.32(3) ?
    F1 Ca1 F3 . 3_566 100.99(3) ?
    F1 Ca1 F3 2 3_566 142.32(3) ?
    F1 Ca1 F3 2 4_565 100.99(3) ?
    F1 Ca1 O1 . . 76.07(4) ?
    F1 Ca1 O1 2 2 76.07(4) ?
    F1 Ca1 O1 2 . 72.88(4) ?
    F1 Ca1 O1 . 2 72.88(4) ?
    F2 Ca1 Si1 3_566 1_565 29.44(2) ?
    F2 Ca1 Si1 3_566 2_565 99.95(3) ?
    F2 Ca1 Si1 4_565 2_565 29.44(2) ?
    F2 Ca1 Si1 4_565 1_565 99.95(3) ?
    F2 Ca1 F2 4_565 3_566 115.49(5) ?
    F2 Ca1 F3 4_565 3_566 77.00(3) ?
    F2 Ca1 F3 3_566 3_566 58.87(3) ?
    F2 Ca1 F3 3_566 4_565 77.00(3) ?
    F2 Ca1 F3 4_565 4_565 58.87(3) ?
    F2 Ca1 O1 3_566 2 82.87(4) ?
    F2 Ca1 O1 4_565 2 121.89(4) ?
    F2 Ca1 O1 4_565 . 82.87(4) ?
    F2 Ca1 O1 3_566 . 121.89(4) ?
    F3 Ca1 Si1 3_566 1_565 29.94(2) ?
    F3 Ca1 Si1 3_566 2_565 87.56(2) ?
    F3 Ca1 Si1 4_565 2_565 29.94(2) ?
    F3 Ca1 Si1 4_565 1_565 87.56(2) ?
    F3 Ca1 F3 3_566 4_565 91.93(4) ?
    F3 Ca1 O1 3_566 . 75.09(4) ?
    F3 Ca1 O1 3_566 2 141.61(4) ?
    F3 Ca1 O1 4_565 . 141.61(4) ?
    F3 Ca1 O1 4_565 2 75.09(4) ?
    O1 Ca1 Si1 . 1_565 96.74(3) ?
    O1 Ca1 Si1 . 2_565 112.20(3) ?
    O1 Ca1 Si1 2 1_565 112.20(3) ?
    O1 Ca1 Si1 2 2_565 96.74(3) ?
    O1 Ca1 O1 2 . 135.49(6) ?
    Ca1 Si1 Ca1 1_545 3_566 180.0 ?
    F1 Si1 Ca1 . 3_566 82.60(3) ?
    F1 Si1 Ca1 . 1_545 97.40(3) ?
    F1 Si1 Ca1 3_556 3_566 97.40(3) ?
    F1 Si1 Ca1 3_556 1_545 82.60(3) ?
    F1 Si1 F1 3_556 . 180.0 ?
    F1 Si1 F2 3_556 3_556 89.65(5) ?
    F1 Si1 F2 . 3_556 90.35(5) ?
    F1 Si1 F2 . . 89.65(5) ?
    F1 Si1 F2 3_556 . 90.35(5) ?
    F1 Si1 F3 . . 89.83(4) ?
    F1 Si1 F3 . 3_556 90.17(4) ?
    F1 Si1 F3 3_556 . 90.17(4) ?
    F1 Si1 F3 3_556 3_556 89.83(4) ?
    F2 Si1 Ca1 . 3_566 44.00(3) ?
    F2 Si1 Ca1 . 1_545 136.00(3) ?
    F2 Si1 Ca1 3_556 3_566 136.00(3) ?
    F2 Si1 Ca1 3_556 1_545 44.00(3) ?
    F2 Si1 F2 3_556 . 180.0 ?
    F2 Si1 F3 . 3_556 91.63(4) ?
    F2 Si1 F3 3_556 . 91.63(4) ?
    F2 Si1 F3 . . 88.37(4) ?
    F2 Si1 F3 3_556 3_556 88.37(4) ?
    F3 Si1 Ca1 . 3_566 45.25(3) ?
    F3 Si1 Ca1 3_556 3_566 134.75(3) ?
    F3 Si1 Ca1 . 1_545 134.75(3) ?
    F3 Si1 Ca1 3_556 1_545 45.25(3) ?
    F3 Si1 F3 . 3_556 180.0 ?
    Si1 F1 Ca1 . . 155.57(5) ?
    Si1 F2 Ca1 . 3_566 106.56(4) ?
    Si1 F3 Ca1 . 3_566 104.81(4) ?
    Ca1 O1 H1 . . 110(2) ?
    Ca1 O1 H2B . . 115(3) ?
    Ca1 O1 H2A . . 114(3) ?
    H1 O1 H2B . . 111(3) ?
    H1 O1 H2A . . 107(3) ?
loop_
    _geom_torsion_atom_site_label_1
    _geom_torsion_atom_site_label_2
    _geom_torsion_atom_site_label_3
    _geom_torsion_atom_site_label_4
    _geom_torsion_site_symmetry_1
    _geom_torsion_site_symmetry_2
    _geom_torsion_site_symmetry_3
    _geom_torsion_site_symmetry_4
    _geom_torsion
    _geom_torsion_publ_flag
    Ca1 Si1 F1 Ca1 3_566 . . . 115.56(12) ?
    Ca1 Si1 F1 Ca1 1_545 . . . -64.44(12) ?
    Ca1 Si1 F2 Ca1 1_545 . . 3_566 180.000000 ?
    Ca1 Si1 F3 Ca1 1_545 . . 3_566 180.000000 ?
    F1 Si1 F2 Ca1 3_556 . . 3_566 -100.32(4) ?
    F1 Si1 F2 Ca1 . . . 3_566 79.69(4) ?
    F1 Si1 F3 Ca1 . . . 3_566 -79.72(4) ?
    F1 Si1 F3 Ca1 3_556 . . 3_566 100.28(4) ?
    F2 Si1 F1 Ca1 3_556 . . . -108.01(13) ?
    F2 Si1 F1 Ca1 . . . . 71.99(13) ?
    F2 Si1 F3 Ca1 3_556 . . 3_566 -170.07(5) ?
    F2 Si1 F3 Ca1 . . . 3_566 9.93(5) ?
    F3 Si1 F1 Ca1 3_556 . . . -19.64(13) ?
    F3 Si1 F1 Ca1 . . . . 160.36(13) ?
    F3 Si1 F2 Ca1 3_556 . . 3_566 169.84(5) ?
    F3 Si1 F2 Ca1 . . . 3_566 -10.16(5) ?
loop_
    _geom_hbond_atom_site_label_D
    _geom_hbond_atom_site_label_H
    _geom_hbond_atom_site_label_A
    _geom_hbond_site_symmetry_A
    _geom_hbond_distance_DH
    _geom_hbond_distance_HA
    _geom_hbond_distance_DA
    _geom_hbond_angle_DHA
    _geom_hbond_publ_flag
    O1 H1 F3 3_556 0.78(3) 2.19(3) 2.9042(14) 153(3) yes
    O1 H2B O1 3_666 0.90(5) 1.98(5) 2.856(3) 167(4) yes
    O1 H2A O1 2_655 0.77(5) 2.17(5) 2.902(3) 159(4) yes
_shelx_space_group_comment
;
The symmetry employed for this shelxl refinement is uniquely defined
by the following loop, which should always be used as a source of
symmetry information in preference to the above space-group names.
They are only intended as comments.
;
_shelx_estimated_absorpt_T_min     0.263
_shelx_estimated_absorpt_T_max     0.818
_shelx_hkl_file
;
   0   0  -1 30.6639 139.860  17
   0   0   1 11.2004 123.499  23
   0   0   2 20236.3 1045.64  65
   0   0  -2 19546.8 1083.43  17
   0   0   2 18347.1 956.186  66
   0   0   2 20355.6 1094.88  23
   0   0  -3 281.238 341.230  63
   0   0   3 28.7428 145.233  66
   0   0  -3 306.935 425.847  17
   0   0   3-304.084 265.176  68
   0   0   3 54.2633 226.518  65
   0   0   4 164767. 7144.52  65
   0   0  -4 149323. 7304.39  63
   0   0   4 146966. 6944.63  66
   0   0  -4 150130. 7251.47  17
   0   0   4 166780. 7188.37  78
   0   0  -4 156153. 6873.40  90
   0   0  -5 68.4768 418.119  63
   0   0  -5-115.367 395.498   6
   0   0   5-44.7253 238.217  65
   0   0   5 78.2978 110.121  66
   0   0  -5-44.3907 152.842  88
   0   0   5 145.930 333.517  78
   0   0  -5 84.4763 128.562  90
   0   0   6 139958. 6504.37  78
   0   0  -6 135857. 6035.72  89
   0   0   6 132331. 6429.26  65
   0   0  -6 125909. 6380.54  60
   0   0  -6 145308. 6059.74  88
   0   0  -6 148615. 6513.17  82
   0   0   6 127647. 6035.93 132
   0   0  -6 133783. 6591.16   6
   0   0   6 131431. 6046.97   2
   0   0  -6 138924. 6728.51  63
   0   0  -6 133485. 6061.26  75
   0   0   6 128851. 6034.13 107
   0   0  -6 146184. 6070.82  90
   0   0   7 186.502 172.024   2
   0   0  -7-136.413 205.391  88
   0   0  -7-13.8847 170.028 117
   0   0   7 257.329 167.617 132
   0   0   7-52.2617 148.794 119
   0   0   7 15.5629 175.564 107
   0   0  -7-125.606 430.600  82
   0   0  -7 133.325 201.385  89
   0   0  -7-14.5503 181.988 111
   0   0  -7 99.7339 491.791  63
   0   0  -7 55.7651 274.983  60
   0   0   7-314.936 253.601  65
   0   0   7 137.966 177.819   1
   0   0  -7 70.0479 193.738  75
   0   0  -7 335.057 452.468   6
   0   0  -8 266119. 12883.0  63
   0   0  -8 283761. 11997.2  89
   0   0  -8 257917. 11969.3 111
   0   0  -8 277320. 12015.2  75
   0   0  -8 292306. 12031.3  88
   0   0  -8 266814. 11965.2 117
   0   0  -8 277523. 12008.6  73
   0   0   8 266085. 11960.5 119
   0   0   8 277052. 11997.2   1
   0   0  -8 262643. 11963.7  95
   0   0   8 221780. 12525.6  29
   0   0  -8 239747. 12647.3   6
   0   0   8 269286. 11980.4  32
   0   0  -9-185.607 382.869   6
   0   0  -9 170.549 224.088  89
   0   0  -9 68.6497 157.816  95
   0   0   9-170.748 205.091   1
   0   0  -9-37.3518 282.348  73
   0   0  -9 76.7740 212.336  75
   0   0   9 51.8354 134.551 119
   0   0   9-287.106 207.499   4
   0   0   9 600.014 571.670  31
   0   0  -9-569.088 512.336  63
   0   0  10 3059.03 304.186   1
   0   0 -10 2953.32 293.980 116
   0   0 -10 3671.87 343.021 130
   0   0  10 3598.81 329.154   4
   0   0 -10 3473.12 330.951  75
   0   0 -10 3781.54 375.004  73
   0   0  11 11.5457 134.731 102
   0   0 -11-146.316 150.065  75
   0   0 -11 114.231 163.278 130
   0   0  11-75.6682 116.381 128
   0   0 -11-55.5043 199.630  73
   0   0  11 22.2157 142.836   4
   0   1   0 11553.8 680.571  27
   0  -1   0 10416.7 608.695  61
   0  -1   0 10023.3 705.553  66
   0  -1   0 9233.22 562.232  60
   0  -1   0 9509.43 580.141  65
   0  -1   1 18927.9 973.303  65
   0   1   1 20506.8 933.591  29
   0   1  -1 16066.3 957.920  27
   0  -1   1 13751.6 804.780  60
   0  -1  -1 17724.0 836.072  67
   0  -1   1 17181.5 914.386  79
   0  -1  -1 15731.4 899.224  60
   0   1  -1 16809.3 846.745  64
   0  -1   1 17760.5 901.714  61
   0  -1  -1 18426.2 871.023  66
   0  -1  -1 14408.4 778.554  65
   0   1  -2 591735. 25952.8  76
   0  -1   2 639779. 26125.6  65
   0  -1  -2 609018. 25981.2  80
   0  -1  -2 577086. 25816.1  62
   0   1  -2 523171. 25953.0  27
   0   1   2 588790. 25954.6  27
   0  -1  -2 575508. 25806.7  66
   0  -1  -2 625619. 26012.4  84
   0  -1   2 595905. 25970.5  61
   0  -1  -2 620392. 25996.2  83
   0   1  -2 639773. 26085.4  63
   0   1  -2 618549. 26025.7   6
   0   1  -2 596588. 25899.8  64
   0  -1   3 30516.0 1616.04  65
   0   1  -3 28093.9 1667.32  63
   0   1  -3 24976.9 1373.58  64
   0  -1  -3 28521.3 1511.11  81
   0   1  -3 24421.0 1357.02  27
   0  -1   3 29618.5 1544.05  66
   0  -1  -3 29812.8 1524.82  84
   0  -1  -3 26599.5 1478.27  83
   0   1   3 24993.6 1338.02  27
   0   1   3 28925.8 1547.87  31
   0   1  -3 28779.0 1589.85   6
   0  -1  -4 12083.2 912.877  81
   0  -1  -4 11294.8 584.593  88
   0  -1   4 10798.6 571.338  87
   0   1  -4 9856.48 546.629  88
   0  -1  -4 10944.9 822.778  17
   0   1  -4 10696.7 896.651   6
   0  -1   4 11382.8 583.966  85
   0   1  -4 12332.4 971.337  63
   0  -1   4 11420.4 841.379  66
   0  -1  -4 13691.8 988.479  63
   0   1   4 10006.3 901.663  31
   0  -1  -4 10761.3 561.624  90
   0   1   4 7866.12 553.730  27
   0   1  -4 9686.68 685.302  64
   0   1  -5 37885.0 1736.71  88
   0  -1   5 37343.5 2060.27  66
   0  -1  -5 37254.1 2332.15  60
   0  -1  -5 35300.2 2190.20  17
   0  -1   5 37162.3 1721.12  97
   0  -1  -5 37504.7 2249.34  81
   0  -1  -5 39085.1 1762.20  88
   0   1  -5 35975.4 1712.73  89
   0  -1  -5 32620.0 2076.98  62
   0  -1   5 41500.2 2237.05  65
   0  -1  -5 37624.6 1747.58  90
   0   1  -5 40215.7 2273.75  63
   0  -1  -5 43410.9 2373.61  63
   0   1  -5 28696.5 1862.59  64
   0   1   5 38027.8 2343.24  31
   0  -1   5 39100.0 1751.60  87
   0   1  -5 37271.1 2160.97   6
   0   1  -6 28024.3 1759.74   6
   0   1  -6 27228.9 1247.95  88
   0   1  -6 25944.3 1819.66  63
   0  -1   6 25038.9 1245.39 132
   0  -1   6 23515.5 1229.46   2
   0  -1  -6 25393.4 1302.99  75
   0  -1  -6 27354.5 1269.23  88
   0  -1  -6 24586.9 1264.98 117
   0   1  -6 23271.6 1209.77  89
   0  -1  -6 23220.1 1721.77  17
   0   1   6 23552.6 1222.53 107
   0   1  -6 24464.9 1247.78  73
   0   1  -6 28248.9 1276.26  75
   0  -1  -6 27720.1 1267.77  89
   0  -1   6 25103.7 1244.92 107
   0  -1   6 27159.8 1776.01  65
   0  -1   6 23786.1 1210.88  97
   0  -1  -6 27492.7 2037.90  63
   0   1   6 25271.6 1282.28   3
   0   1   6 25264.0 1296.23  37
   0  -1   6 23774.0 1517.43  66
   0   1   6 29330.3 2114.95  31
   0  -1  -6 23815.4 1768.85  60
   0   1  -7 6774.31 799.525  76
   0   1  -7 7367.60 510.119  88
   0   1   7 7647.47 542.834  37
   0  -1   7 8631.96 528.378 132
   0   1   7 7608.83 478.606   1
   0  -1   7 7196.93 859.207  78
   0  -1  -7 7684.73 552.737  75
   0  -1   7 8304.16 509.132 108
   0  -1  -7 8578.85 975.813  60
   0  -1  -7 7531.79 536.706  89
   0  -1  -7 7360.44 516.727 117
   0  -1   7 7693.53 511.769 107
   0   1  -7 7708.87 529.269  73
   0   1   7 6521.66 949.488  29
   0  -1   7 6043.66 823.985  65
   0   1  -7 7175.96 987.472  63
   0  -1   7 7928.19 514.276 119
   0  -1  -7 7721.98 536.305 111
   0   1  -7 7642.85 490.442  89
   0  -1  -7 8237.21 538.704  88
   0  -1  -7 7722.85 1121.49  63
   0   1   7 6550.39 1072.92  31
   0  -1  -8 5679.97 466.974  75
   0   1   8 6064.59 881.048  29
   0  -1  -8 5131.66 885.759   6
   0  -1  -8 5783.91 485.913  89
   0  -1  -8 6563.19 490.301  88
   0  -1  -8 5372.81 951.385  63
   0   1   8 4644.57 962.781  31
   0   1  -8 7825.84 1022.79  63
   0   1  -8 6637.35 481.821 130
   0  -1  -8 6770.21 483.196 111
   0  -1  -8 4403.29 746.980  60
   0   1  -8 6340.27 448.557  89
   0  -1   8 6321.11 444.745   4
   0   1  -8 5856.17 830.940   6
   0   1  -8 6404.31 491.223  73
   0   1  -8 5973.51 481.684  75
   0  -1  -8 6744.53 482.806  95
   0  -1  -8 6092.22 444.126 117
   0   1  -8 6032.66 458.323 116
   0  -1   8 5690.48 428.827 108
   0   1  -8 6848.40 480.951  88
   0   1   8 5621.13 410.570   1
   0  -1   8 5862.15 794.223  78
   0  -1   8 5899.73 800.738  65
   0   1   8 5503.91 464.391  37
   0  -1   8 5707.32 427.145  35
   0   1   8 6659.93 472.256   4
   0  -1   8 6273.91 453.528 119
   0  -1   9 6450.88 469.049   1
   0   1  -9 6020.73 465.740  75
   0   1   9 5445.37 441.559  32
   0  -1   9 5363.72 409.537   4
   0  -1   9 4740.00 375.090 108
   0  -1  -9 5260.72 425.324  95
   0   1  -9 5990.24 483.151  73
   0  -1   9 4885.04 376.795  35
   0   1   9 5950.54 444.249   4
   0   1  -9 4812.25 875.751  63
   0  -1  -9 5931.06 431.540 111
   0   1  -9 5630.81 447.190 130
   0   1  -9 4662.48 407.444 116
   0  -1  -9 6578.15 981.385  63
   0  -1   9 5199.95 411.625 119
   0  -1  -9 5709.38 474.683  73
   0  -1  -9 5541.87 433.544  75
   0   1  10 106154. 4494.24  32
   0   1 -10 105757. 4510.82  73
   0   1  10 87332.8 4463.12 102
   0  -1 -10 98572.6 4465.94 111
   0  -1 -10 106506. 4511.22  73
   0  -1  10 109504. 4520.44   1
   0  -1 -10 88500.8 4465.04  95
   0   1 -10 102703. 4509.66  75
   0   1 -10 96487.0 4469.00 116
   0   1  10 105715. 4514.06   4
   0  -1  10 92407.2 4467.29   5
   0  -1  10 97885.7 4475.17   4
   0   1 -10 109191. 4507.97 130
   0  -1 -10 97018.8 4479.76  75
   0   1 -11 6326.80 399.745  73
   0  -1 -11 5304.99 368.160 130
   0  -1  11 6061.40 378.424   1
   0   1 -11 5429.88 371.129 130
   0   1 -11 5466.68 367.595  75
   0   1  11 5982.46 377.351   4
   0  -1  11 6502.22 389.623 102
   0  -1 -11 5680.82 389.555  73
   0   1 -11 5462.70 378.404  41
   0   2   0 19932.4 962.095  24
   0  -2   0 17560.0 1109.80  60
   0  -2   0 21692.9 1433.46  66
   0  -2   0 21052.0 1229.83  61
   0   2   0 19094.4 1297.91  27
   0   2   0 18977.0 1092.32  28
   0  -2   0 18941.6 1226.21  65
   0  -2   1 77815.0 3916.87  65
   0   2  -1 80144.2 3978.01  27
   0  -2   1 83700.8 3872.57  61
   0  -2  -1 86519.8 3926.64  61
   0  -2  -1 75832.7 3657.36  65
   0  -2  -1 79492.3 3714.52  67
   0  -2  -1 87496.8 3880.11  66
   0  -2  -1 81295.7 3868.36  80
   0  -2  -1 80964.5 3854.59  60
   0  -2   1 84208.7 4041.95  66
   0  -2   1 74923.7 3720.49  60
   0  -2   1 83496.7 3898.11  79
   0   2   2 373.908 338.517  30
   0  -2  -2 317.446 203.477  66
   0  -2   2 109.837 370.189  66
   0  -2  -2 160.297 332.844  80
   0   2   2 410.394 298.123  29
   0  -2   2 36.9146 324.147  61
   0   2   2 519.857 273.279  27
   0   2  -2 217.926 185.553  64
   0   2  -2 380.827 336.660   6
   0  -2   2 364.295 350.821  65
   0   2  -2 315.060 292.448  27
   0  -2  -2 180.394 347.109  60
   0   2   2 240.817 308.966  31
   0   2  -3 597925. 29452.5  64
   0   2   3 766142. 29846.6  29
   0  -2  -3 703502. 29851.0  60
   0  -2   3 702887. 29805.4  77
   0  -2   3 674958. 29348.4  93
   0   2  -3 660756. 29640.9  27
   0  -2   3 738877. 29878.6  65
   0   2   3 689086. 29643.0  27
   0   2  -3 707888. 29767.5   6
   0  -2  -3 705704. 29701.5  80
   0   2   3 713016. 29737.5  31
   0  -2  -3 693117. 29740.6  84
   0  -2   3 621928. 29317.7  70
   0  -2   3 688100. 29667.5  61
   0  -2  -3 683713. 29670.7  83
   0   2   3 704823. 29694.9  30
   0   2  -4 262893. 12852.7  27
   0   2  -4 295304. 13171.7   6
   0   2  -4 270542. 12590.9  88
   0   2   4 317570. 13305.5  29
   0  -2  -4 292763. 13101.3  84
   0   2   4 305040. 13130.4  31
   0  -2   4 290261. 13236.6  77
   0  -2  -4 294734. 13021.2  83
   0   2   4 288926. 12873.4  27
   0  -2   4 313473. 13256.8  65
   0  -2  -4 330565. 13435.5  60
   0  -2   4 324475. 13214.7  66
   0  -2   4 283225. 12649.1  93
   0  -2  -4 286240. 12601.4  88
   0  -2  -4 285470. 12874.1  17
   0   2  -5 119069. 5832.63   6
   0   2   5 119882. 5234.35  13
   0  -2  -5 127670. 5260.29  88
   0   2   5 121743. 5883.19  31
   0  -2   5 110891. 5212.16 132
   0   2  -5 116045. 5245.19 116
   0   2  -5 114335. 5242.02  73
   0  -2   5 120005. 5238.44  87
   0   2   5 117956. 5237.91  16
   0  -2  -5 133515. 5951.18  63
   0  -2   5 109998. 5228.47   1
   0   2  -5 114587. 5199.48  88
   0  -2   5 124429. 5807.41  66
   0   2   5 117496. 5249.15 114
   0   2  -5 125578. 5270.54  75
   0  -2   5 123184. 5911.16  65
   0  -2   5 108580. 5203.55 107
   0  -2  -5 119718. 5270.66  89
   0   2   5 122693. 6039.01  29
   0   2   5 110357. 5215.00   2
   0   2  -5 111822. 5241.20 130
   0  -2   6 18595.8 1433.96  66
   0  -2  -6 17778.1 1709.31  60
   0  -2   6 19389.9 1024.94  85
   0   2  -6 17205.7 998.193  73
   0  -2  -6 18685.7 1650.49  63
   0  -2  -6 20076.8 1036.67  89
   0  -2   6 17597.4 978.068 132
   0   2   6 19630.8 1689.51  29
   0   2  -6 18265.6 1000.92 116
   0   2  -6 20687.4 1029.36  75
   0  -2   6 17261.4 948.852  97
   0   2   6 19284.0 1031.20  13
   0  -2   6 19024.6 1007.90   1
   0  -2  -6 19186.6 1041.23  88
   0   2  -6 18804.2 1485.25   6
   0   2   6 19585.2 995.191   2
   0  -2   6 19170.4 1003.90  87
   0   2  -6 18442.5 1002.69 130
   0   2  -6 18900.8 967.500  88
   0   2   6 20797.3 1692.70  31
   0   2   6 18921.5 1038.80 114
   0   2   6 18678.4 1003.76  14
   0   2   7 1262.68 242.524   4
   0   2   7 859.364 216.325   2
   0   2  -7 966.049 284.106  73
   0  -2   7 701.530 207.354  97
   0   2   7 937.179 246.967   3
   0   2  -7 1362.78 276.996  75
   0  -2  -7 1157.60 273.792 117
   0   2   7 1171.49 335.956  37
   0  -2  -7 815.045 704.009  63
   0  -2   7 1283.60 232.219 108
   0  -2  -7 1112.60 627.196  60
   0   2  -7 1017.01 245.239 116
   0  -2  -7 512.734 247.539  95
   0   2  -7 679.002 447.885   6
   0  -2   7 1548.24 249.773 132
   0  -2   7 623.610 431.219  65
   0   2  -7 888.231 246.831 130
   0  -2  -7 1281.13 298.836  89
   0  -2   7 1155.99 262.171   1
   0  -2   7 1017.69 405.994  66
   0   2   7 1304.63 283.971  14
   0   2   7 1288.16 716.346  31
   0   2   8 11890.3 734.203   3
   0  -2  -8 11214.6 1230.42  61
   0  -2   8 9580.97 1146.82  65
   0   2  -8 12065.2 737.685  73
   0  -2   8 12968.2 753.245   1
   0  -2  -8 11277.5 711.887 117
   0   2   8 10736.3 745.047  37
   0  -2   8 10552.5 1129.15  78
   0  -2  -8 11658.9 1402.50  63
   0   2   8 13032.3 723.224   4
   0   2  -8 12124.6 721.505 130
   0   2   8 10713.4 1368.38  31
   0  -2   8 12202.9 710.893  35
   0  -2  -8 11092.4 720.584  75
   0   2   8 9743.37 1205.57  29
   0   2   8 9965.39 1302.76  30
   0  -2  -8 13607.5 763.037  89
   0  -2  -8 10458.1 726.530 111
   0  -2   8 12169.9 719.497 108
   0   2  -8 11634.7 705.595 116
   0   2  -8 12477.1 745.393  75
   0  -2  -8 9181.46 1142.42  60
   0   2   8 11441.1 719.933  14
   0  -2  -9 14068.4 840.429  75
   0  -2  -9 15795.4 885.199  89
   0  -2   9 17956.3 898.844 119
   0  -2   9 19227.3 937.562   1
   0  -2  -9 16000.2 885.544  95
   0   2  -9 16589.4 881.341 130
   0   2  -9 16296.1 897.177  75
   0  -2  -9 14238.6 821.186 117
   0   2  -9 15018.1 848.050  57
   0  -2   9 15106.0 854.355 108
   0   2  -9 16657.8 898.413  73
   0   2  -9 15453.9 847.844 116
   0   2  -9 15048.9 881.852  41
   0  -2   9 14289.1 840.720  35
   0   2   9 16577.4 874.182   4
   0  -2  -9 15396.7 867.984 111
   0  -2  10 3472.12 296.898 102
   0   2 -10 3319.86 313.808  75
   0  -2  10 3606.33 325.843   1
   0  -2  10 2990.20 294.541   5
   0   2 -10 3316.98 296.438  41
   0   2 -10 3623.62 334.528  73
   0   2  10 2930.32 256.573  33
   0  -2 -10 3235.44 294.677  95
   0  -2 -10 3249.77 284.456 111
   0   2  10 3334.51 288.723   4
   0  -2 -10 2730.99 252.774  75
   0   2  10 3373.34 307.395  32
   0  -2 -11 13059.4 633.525 130
   0  -2  11 11862.6 639.045 102
   0   2 -11 11609.8 632.026  41
   0   2  11 12945.7 631.352  32
   0  -2  11 12798.4 641.935   9
   0  -2  11 11617.0 637.345 128
   0  -3   0 1887.74 507.846  61
   0  -3   0 1266.00 369.851  65
   0  -3   0 940.732 289.428  67
   0  -3   0 1260.78 435.140  79
   0  -3   0 1912.46 408.425  60
   0   3   0 1603.86 362.587  28
   0  -3   0 1589.59 632.932  66
   0   3   0 1557.97 520.513  27
   0   3  -1 152528. 7131.52  27
   0  -3   1 147814. 6987.77  61
   0  -3  -1 158574. 7048.42  80
   0  -3  -1 157783. 6984.82  66
   0  -3   1 144330. 6479.27  70
   0  -3  -1 154151. 6942.14  60
   0  -3   1 134870. 6713.73  60
   0  -3   1 160302. 7274.98  66
   0  -3   1 149617. 7015.87  79
   0  -3   1 143485. 7005.03  65
   0  -3  -1 168885. 7120.06  61
   0   3   1 153343. 6832.72  28
   0  -3   1 136300. 6460.51  94
   0  -3  -2 36271.7 2106.95  61
   0   3   2 30685.8 1475.69  12
   0   3   2 32413.6 1990.81  27
   0  -3  -2 32565.4 1968.23  60
   0   3  -2 27271.7 1468.10  73
   0   3   2 33278.8 1496.52 105
   0   3   2 33992.7 1517.24 120
   0  -3   2 28725.1 1450.91  70
   0   3   2 32344.1 1865.03  28
   0  -3   2 26800.2 1431.64  94
   0  -3  -2 32017.4 1742.65  66
   0  -3   2 31660.8 1945.73  61
   0  -3  -2 33711.7 1995.99  80
   0  -3   2 31876.3 1978.06  65
   0   3   2 31706.6 1487.84  72
   0   3   2 32669.2 1488.40  46
   0  -3  -2 29637.2 1431.67  95
   0   3  -2 28684.5 1947.04  27
   0  -3   2 31668.5 2083.77  66
   0  -3  -3 2473.79 616.366  60
   0   3  -3 2601.03 307.660  73
   0  -3   3 2660.39 300.673  93
   0  -3   3 1902.93 251.854 119
   0   3   3 2484.24 258.012 114
   0  -3   3 1794.60 539.545  65
   0   3   3 2756.60 284.697  46
   0  -3  -3 1943.77 500.754  84
   0   3   3 1967.51 233.229  51
   0  -3  -3 1599.06 245.222  95
   0  -3  -3 2294.19 545.998  80
   0   3   3 2402.89 268.373  72
   0  -3  -3 2148.75 459.752  83
   0   3   3 2585.05 284.337 120
   0   3  -3 2769.81 277.931  41
   0  -3   3 2033.97 522.135  61
   0  -3  -3 3579.82 755.006  61
   0   3  -3 2078.74 461.542  27
   0  -3   3 2221.46 612.732  66
   0   3   3 2878.23 523.724  27
   0   3  -3 2342.49 274.775  57
   0   3   3 2482.78 262.443  12
   0   3   3 2818.38 265.398  58
   0   3  -3 2526.17 289.293  11
   0  -3   3 2352.39 246.508  70
   0   3   4 74644.2 4058.06  29
   0   3   4 70191.4 3799.10  27
   0  -3   4 77208.1 3420.49  93
   0   3   4 72980.1 3356.91  51
   0  -3  -4 76929.1 4218.07  60
   0  -3   4 68333.6 4096.02  77
   0  -3   4 71878.2 3363.59 119
   0   3  -4 62018.6 3754.24  27
   0  -3  -4 79850.7 3395.00  95
   0   3   4 72401.5 3894.67  30
   0   3   4 73478.8 3387.43  46
   0   3   4 70073.9 3347.06  58
   0   3   4 78970.8 3435.02   3
   0  -3  -4 72094.4 3843.14  83
   0   3   4 75377.7 3373.95  13
   0   3  -4 70027.1 3387.92  72
   0  -3  -4 74586.6 4006.12  84
   0  -3   4 70057.1 3395.22   1
   0   3   4 78040.7 3397.94  12
   0   3  -4 69637.8 3395.80  73
   0   3  -4 78096.3 3429.19  41
   0  -3   4 70892.5 4028.98  65
   0   3  -4 70186.6 3390.16  57
   0   3  -5 148898. 6741.55  73
   0   3   5 142433. 7331.12  30
   0  -3   5 149724. 6707.09 119
   0  -3  -5 165839. 6793.25  95
   0  -3  -5 157941. 7964.39  60
   0   3  -5 157718. 6771.81  41
   0  -3  -5 135759. 7370.91  84
   0   3   5 149032. 6739.46 114
   0  -3   5 147766. 7595.66  77
   0  -3  -5 151466. 6708.36  89
   0   3   5 148207. 6712.02  16
   0   3   5 152466. 6748.23   3
   0  -3   5 147756. 6717.78  87
   0  -3  -5 150094. 7766.66  61
   0   3  -5 156000. 6773.01  75
   0  -3   5 146278. 7491.00  65
   0  -3   5 142692. 7432.72  66
   0   3   5 150119. 7593.60  29
   0   3  -5 147369. 6734.08  57
   0  -3  -5 125033. 7173.83  83
   0  -3   5 138396. 6703.70   1
   0   3   5 147355. 6702.91  13
   0  -3   6 27606.7 1406.31 108
   0  -3   6 29342.0 1402.75 119
   0   3  -6 26892.6 1410.67  73
   0   3   6 26254.4 1397.78  13
   0   3  -6 28800.6 1438.50  75
   0   3   6 25523.8 2011.52  30
   0  -3  -6 28505.3 2490.02  61
   0   3  -6 27008.7 1397.01  57
   0  -3   6 28210.1 1401.84   1
   0  -3   6 24856.9 1966.39  66
   0   3   6 27019.5 1410.19   3
   0   3   6 27271.6 1427.30  16
   0  -3  -6 27095.0 1488.68  95
   0   3  -6 29436.9 1436.51  41
   0   3   6 29075.6 1462.34 114
   0  -3   6 27911.3 1402.46  87
   0   3   6 24568.0 1348.48   4
   0  -3  -6 24474.6 2028.93  81
   0   3   6 22459.4 2117.49  29
   0  -3  -6 28404.4 1471.56  89
   0  -3  -6 25629.9 2434.79  60
   0  -3  -6 26788.7 2078.23  63
   0  -3   6 26047.5 2056.51  65
   0   3   6 25223.3 1380.88  14
   0  -3   7 104768. 4538.76   1
   0   3  -7 99045.7 4537.27  41
   0  -3  -7 98394.6 5678.73  61
   0  -3   7 82591.8 5245.36  65
   0  -3   7 97205.8 4505.74  87
   0  -3   7 108397. 4545.81 119
   0   3   7 92661.1 4524.88  14
   0  -3   7 102399. 4545.97 108
   0  -3  -7 95927.7 4536.55  89
   0   3  -7 99640.4 4524.21  73
   0  -3   7 104627. 4535.37  35
   0   3  -7 107785. 4564.90  75
   0  -3  -7 109237. 4592.05  95
   0  -3  -7 87142.9 5454.80  60
   0   3   7 105187. 4589.99  37
   0  -3  -7 89248.0 5441.74  63
   0   3  -7 96321.8 4501.26  57
   0   3   7 96911.2 4534.18   3
   0  -3   7 76618.3 5026.01  66
   0   3   7 87398.3 4473.07   4
   0   3  -8 3935.30 389.164  73
   0   3  -8 3774.92 398.037  75
   0   3   8 3917.48 360.809  33
   0  -3   8 2127.66 290.625 109
   0  -3   8 4414.43 396.608 119
   0  -3   8 2520.63 274.134 102
   0  -3  -8 3481.64 354.918 117
   0   3   8 2606.58 350.933  14
   0  -3   8 4567.22 417.178   5
   0  -3   8 3480.80 368.970   1
   0   3   8 2654.20 283.056   4
   0   3  -8 2554.51 290.266  57
   0   3   8 3456.76 393.350  37
   0  -3  -8 3418.72 363.786  95
   0  -3  -8 2868.66 330.637  75
   0   3  -8 3176.88 327.476  41
   0  -3   9 1741.74 259.050   1
   0  -3   9 1310.67 238.538 119
   0   3  -9 1046.53 201.227  41
   0  -3  -9 1402.18 249.200 111
   0  -3   9 1410.12 229.483  35
   0  -3   9 1146.38 179.302 102
   0  -3   9 1090.36 176.070 109
   0   3  -9 1362.39 262.317  73
   0  -3   9 1244.23 210.921 108
   0  -3  -9 1577.13 249.525  95
   0   3   9 1438.62 250.414  37
   0   3   9 1724.21 222.092  33
   0   3  10 8469.88 432.691  32
   0  -3  10 5859.46 377.674 128
   0  -3 -10 7251.05 391.091 111
   0   3  10 7779.26 402.021  33
   0   3  10 6157.25 383.738  39
   0   3 -10 6670.41 414.883  56
   0   3  10 6440.18 382.252  15
   0   3 -10 8207.83 435.255  73
   0   4   0 3680.43 367.341  72
   0   4   0 3051.36 320.196  44
   0  -4   0 3325.90 330.547  70
   0   4   0 3220.10 322.182  56
   0   4   0 3409.74 393.855 120
   0  -4   0 3531.73 704.572  79
   0   4   0 3288.49 332.469 115
   0  -4   0 3891.84 811.299  61
   0   4   0 3739.28 392.696  11
   0   4   0 2265.01 712.928  27
   0   4   0 3223.60 307.491 114
   0   4   0 3004.78 340.427  12
   0  -4   0 2887.61 756.332  66
   0   4   0 3370.09 358.797 105
   0  -4   0 3175.15 338.622  94
   0  -4   1 39355.1 2943.25  80
   0   4  -1 42356.5 2048.89  11
   0  -4   1 42672.6 1976.56  70
   0  -4  -1 42876.6 2742.87  61
   0  -4  -1 38324.6 2659.00  79
   0  -4  -1 43723.7 1982.79  94
   0   4  -1 37794.0 2684.22  27
   0  -4  -1 39124.0 2458.36  60
   0   4  -1 38922.2 1963.34  56
   0  -4   1 35210.1 2562.15  61
   0   4  -1 38495.9 1961.43  44
   0  -4   1 40124.1 2848.59  66
   0   4  -1 39185.3 2003.32 120
   0  -4   1 40460.1 1949.28  94
   0   4  -1 41140.6 1998.11  72
   0   4   1 42148.6 1986.18  12
   0   4  -1 40743.6 2009.52 105
   0   4   1 46277.4 2027.50  11
   0   4  -1 37726.5 1982.19 115
   0   4   1 39497.6 1968.63 114
   0  -4   1 35291.2 2632.26  79
   0  -4  -1 43641.7 2761.29  80
   0   4   1 44583.0 2014.73 105
   0   4  -2 66992.3 3318.35  56
   0  -4  -2 70905.5 3959.61  60
   0   4   2 60026.0 3722.81  28
   0   4  -2 66454.8 3334.59 115
   0  -4  -2 74045.9 3951.16  83
   0  -4   2 74653.6 3314.00  70
   0   4   2 72960.1 4109.34  27
   0   4  -2 67573.2 3312.87  44
   0   4   2 78147.2 3347.52  46
   0   4  -2 69748.9 4038.86  27
   0   4  -2 74814.2 3372.95  11
   0   4  -2 71501.5 3341.57  72
   0  -4  -2 75716.5 4124.92  80
   0  -4  -2 74167.1 4160.25  61
   0  -4   2 64672.5 3312.15   9
   0  -4   2 75964.8 3361.49  93
   0  -4   2 63456.4 4132.23  80
   0   4   2 78229.4 3339.49  12
   0  -4   2 64760.2 4110.96  66
   0  -4   2 66081.6 3961.62  61
   0   4   2 76731.4 3338.15 114
   0  -4  -3 30498.4 2256.42  61
   0  -4   3 27542.1 2178.04  77
   0   4   3 30488.9 1466.62  72
   0   4   3 28266.2 1403.32  33
   0   4  -3 29137.6 2049.85  27
   0   4  -3 27972.9 1440.67  11
   0   4   3 31911.7 1470.35  12
   0  -4   3 32127.3 1510.33  93
   0  -4   3 26638.7 2041.67  80
   0  -4   3 30470.4 2230.34  66
   0   4   3 28559.1 2042.38  27
   0   4  -3 28306.5 1476.70  73
   0   4   3 26950.8 1932.29  28
   0   4  -3 28410.5 1487.02  56
   0   4  -3 29098.8 1475.08  72
   0  -4   3 24232.1 1966.42  65
   0   4  -3 27686.3 1482.40 115
   0   4   3 30070.1 1469.34  46
   0  -4   3 25666.2 1460.03   5
   0  -4   3 24223.9 1466.34   9
   0   4   3 30533.6 1471.02 114
   0  -4   3 27896.6 1425.39  70
   0  -4   3 26155.0 1419.42 108
   0   4   3 27508.5 1406.26  51
   0  -4  -3 29623.3 2113.33  60
   0   4   4 11322.7 705.474   3
   0   4  -4 11402.0 796.997  73
   0   4   4 9356.23 1092.12  28
   0  -4   4 13272.6 791.520   5
   0  -4   4 12237.6 717.617 108
   0  -4   4 11135.4 1377.63  77
   0   4   4 11561.1 1115.40  27
   0   4   4 12786.2 773.470 114
   0   4  -4 10843.6 705.189  72
   0   4   4 13357.1 766.064  16
   0   4   4 14256.2 744.550  33
   0  -4  -4 13688.6 1317.97  81
   0   4   4 11010.4 697.599  51
   0  -4   4 13531.8 1369.34  66
   0  -4  -4 12617.7 1463.36  61
   0  -4   4 12028.6 796.805  93
   0  -4   4 11237.3 1150.14  80
   0  -4  -4 12341.3 1298.34  84
   0   4  -4 10515.4 732.372 115
   0  -4  -4 11018.4 1314.01  60
   0  -4   4 12584.9 1260.84  65
   0   4   4 12157.8 743.782  13
   0  -4   4 11744.8 826.296   9
   0  -4   4 11048.8 700.976 119
   0   4  -4 12297.7 1245.75  62
   0   4   5 9092.70 658.700   3
   0  -4   5 10988.2 737.423  87
   0  -4  -5 13357.6 1512.24  60
   0  -4   5 9606.09 1165.17  65
   0  -4   5 11410.6 726.824   5
   0  -4   5 12227.1 768.568   9
   0  -4   5 9586.60 1280.52  77
   0  -4   5 10590.1 1221.78  66
   0   4   5 11503.3 1250.97  28
   0  -4  -5 12091.1 711.862  95
   0   4   5 11987.1 730.407  13
   0   4  -5 13616.6 800.373  73
   0   4  -5 11160.1 1192.19  62
   0   4   5 11022.6 734.820  16
   0  -4  -5 13028.8 1288.70  81
   0  -4   5 12221.2 711.149 108
   0   4   5 12353.7 733.551  33
   0  -4   5 11785.0 695.021 119
   0   4  -5 9803.59 707.943  57
   0  -4   5 11320.9 693.139  35
   0   4   6 26369.4 1529.92   3
   0   4   6 29593.7 1578.64  13
   0  -4   6 32366.0 1589.21   5
   0  -4   6 31220.9 1562.63  35
   0  -4   6 32180.6 1579.66 108
   0  -4  -6 32771.5 1626.05  95
   0  -4   6 31946.3 1559.09 119
   0  -4   6 33273.2 1617.12   9
   0   4   6 30812.3 1605.91  16
   0   4   6 32501.6 1596.36  33
   0  -4   6 30361.6 1560.11  87
   0   4   6 32589.3 1585.09  14
   0   4  -6 31648.1 1597.04  73
   0   4  -6 36047.4 1638.16 129
   0  -4   7 42308.6 2013.82  35
   0   4   7 40553.4 2028.72  14
   0   4  -7 43655.9 2024.42  73
   0  -4   7 43711.4 2033.08   5
   0  -4  -7 37909.8 2047.29  95
   0   4   7 44410.4 2083.11  37
   0  -4   7 42562.1 2042.41   9
   0  -4   7 41733.8 2022.41 108
   0  -4   7 42903.8 2011.31 119
   0  -4  -8 1081.25 225.939  69
   0   4  -8 1167.99 250.517  56
   0  -4   8 1153.52 228.080   5
   0  -4   8 1172.92 193.689 109
   0  -4  -8 1121.08 243.463 111
   0   4  -8 1002.10 238.256 129
   0  -4   8 833.827 164.627   7
   0  -4  -8 1241.83 211.310 117
   0  -4   8 1172.34 237.957   9
   0   4   8 1065.95 240.602  37
   0   4  -8 1353.52 251.715  73
   0  -4   8 1194.15 212.347  35
   0  -4   8 1275.95 201.857 108
   0   4   8 1299.70 234.219  14
   0  -4  -9 18571.5 864.024 111
   0   4   9 19230.0 872.300  33
   0   4  -9 17524.2 865.255 129
   0  -4   9 19775.6 891.852   9
   0   5   0 80877.7 3663.83  46
   0  -5   0 80574.9 3627.21  70
   0   5   0 73517.0 3628.58  12
   0   5   0 84501.7 3664.77  72
   0  -5   0 73836.1 3582.30  94
   0   5   1 629.520 208.763 114
   0   5   1 614.506 255.869  72
   0  -5  -1 845.795 239.233  70
   0   5   1 583.349 209.592  51
   0   5  -1 856.004 259.206  72
   0  -5   1 574.684 208.482  70
   0   5  -1 871.212 263.447  12
   0  -5  -1 616.187 238.156  94
   0   5  -1 1172.01 305.032 105
   0  -5   1 719.383 283.740  93
   0   5   1 286.151 272.486  46
   0   5   1 318.122 239.416  12
   0   5   2 10245.4 634.532  51
   0   5   2 11751.0 697.512  12
   0  -5   2 9702.32 692.760 109
   0   5  -2 10361.6 732.547 105
   0   5   2 11738.1 705.843  46
   0   5  -2 10327.6 681.799  72
   0  -5   2 11994.6 743.393  93
   0  -5  -2 11952.6 700.400  70
   0   5  -2 9165.45 706.037  12
   0  -5  -2 10749.4 675.853  94
   0   5   2 9796.55 683.788 114
   0   5  -3 42338.9 2113.21 115
   0   5   3 47511.9 2130.04  13
   0  -5   3 43465.4 2123.72 109
   0  -5  -3 49241.3 2152.84  70
   0   5  -3 49806.1 2227.28 105
   0   5  -3 42954.7 2086.05  72
   0   5  -3 40485.7 2098.82  12
   0  -5  -3 42339.1 2073.37 127
   0  -5   3 47033.3 2179.11  93
   0   5   3 41017.8 2062.40  51
   0   5  -3 44348.8 2138.66  56
   0  -5   3 42704.8 2139.86  85
   0  -5  -3 47720.5 2128.98  94
   0   5  -3 39148.8 2082.57  44
   0   5   4 50528.5 2261.98  16
   0   5   4 43782.8 2181.55  26
   0   5  -4 47885.2 2283.88 105
   0   5  -4 49739.2 2290.20  56
   0  -5  -4 54010.8 2285.59  94
   0   5  -4 40859.5 2196.14 115
   0  -5  -4 51436.9 2292.50  70
   0  -5   4 45639.2 2245.10   9
   0  -5   4 46944.2 2242.51  87
   0   5   4 50965.9 2251.99  13
   0  -5   4 52554.9 2299.52  85
   0   5  -4 40612.2 2191.41  12
   0  -5   4 49448.2 2253.52 109
   0  -5   5 24629.0 1184.63 109
   0  -5  -5 25613.0 1234.76  94
   0   5  -5 25252.2 1218.95 129
   0   5   5 24961.4 1195.21  14
   0  -5   5 20387.7 1120.99  35
   0   5   5 19197.4 1116.92  22
   0   5  -5 24199.5 1208.81  56
   0  -5   5 24286.2 1203.49  85
   0  -5   5 22869.3 1172.21   9
   0   5   5 23285.3 1184.26  13
   0   5   5 24173.8 1206.45  16
   0  -5  -5 26135.0 1249.38  70
   0  -5   5 22619.3 1155.47  87
   0   5  -5 21422.2 1174.22 105
   0   5   5 25235.2 1212.12  37
   0   5  -6 14177.3 745.137  56
   0  -5   6 13251.6 723.806 109
   0  -5   6 13776.5 714.944   9
   0   5  -6 11840.0 702.509 105
   0  -5  -6 12527.9 694.514 113
   0   5   6 15593.0 764.003  14
   0  -5   6 12553.4 687.759  35
   0   5  -6 14456.7 738.704 129
   0  -5  -6 14365.3 807.086  94
   0   5  -7 674.991 178.720  56
   0   5  -7 478.976 160.211 129
   0  -5   7 668.787 148.251 109
   0   5  -7 297.983 114.329 105
   0   5   7 625.144 181.472  14
   0  -5   7 445.888 128.964 100
   0  -5  -7 510.835 148.478 117
   0  -6   0 31006.9 1399.15  93
   0   6   0 30421.6 1393.10  13
   0  -6   0 28059.0 1407.97 127
   0   6   0 30521.6 1387.28  46
   0   6   0 29215.4 1367.26  26
   0   6  -1 152.095 157.659  26
   0   6   1 136.616 182.027  26
   0  -6   1-15.2453 181.060  47
   0   6  -1 14.7427 236.694  46
   0   6   1 89.3026 238.175  13
   0   6   1 11.9073 243.755  16
   0  -6  -1-14.4449 158.756 127
   0  -6   1 46.1273 205.330  93
   0   6   2 45676.5 2078.82  16
   0  -6   2 42675.1 2085.38  47
   0   6   2 43559.2 2072.23  14
   0   6   2 46295.3 2080.54  13
   0   6  -2 45098.7 2107.66  46
   0   6   3 770.915 211.250  14
   0  -6   3 366.443 143.067 127
   0  -6   3 565.655 153.067  47
   0  -6   3 169.645 117.516 100
   0   6  -3 504.978 188.163  46
   0   6   3 532.096 204.305  13
   0  -6  -3 572.039 135.861  74
   0   6   3 568.314 165.530  22
   0  -6   4 1102.03 150.350  47
   0  -6  -4 949.097 153.699 113
   0   6   4 710.898 191.211  13
   0  -6   4 790.965 127.540 100
   0   6  -4 590.937 151.638  46
  -1   0  12 97860.7 4291.92   4
   1   0 -12 95477.3 4293.62  75
  -1   0  12 86974.4 4285.08 102
  -1   0  11-92.9193 155.386   4
   1   0 -11-183.678 193.353  75
  -1   0  11-11.7048 159.143   1
   1   0 -11 19.8389 210.025 101
  -1   0  10 71079.1 3031.99   1
   1   0 -10 70883.9 3056.15  75
   1   0 -10 64106.5 2998.47 130
  -1   0  10 71123.7 3038.04   4
  -1   0   9 55.5167 212.059   1
  -1   0   9-98.7533 199.603   2
   1   0  -9 274.758 240.690  75
  -1   0   9 41.0527 150.394 119
   1   0  -9-226.431 519.721  63
  -1   0   9 18.1288 213.434 107
  -1   0   9-259.846 607.779  31
   1   0  -9-106.023 207.429 117
   1   0  -9 72.5319 223.842 111
   1   0  -9-13.0890 160.290 116
  -1   0   9 416.941 199.223 132
   1   0  -8 115544. 5179.52 111
   1   0  -8 121402. 5185.92  73
  -1   0   8 119283. 5197.39   2
  -1   0   8 100217. 6048.86  31
   1   0  -8 114401. 6002.84  63
   1   0  -8 113337. 5148.96  95
   1   0  -8 114702. 5177.39 117
  -1   0   8 115645. 5175.52 132
   1   0  -8 118002. 5974.35  62
  -1   0   8 118091. 5180.88 107
   1   0  -8 94835.1 5624.88   6
  -1   0   8 105183. 5166.94   3
  -1   0   7 47.7216 174.221 125
  -1   0   7-16.3291 163.700   3
  -1   0   7-61.0248 154.784 132
   1   0  -7 258.679 339.481   6
   1   0  -7-110.136 194.732 117
   1   0  -7-15.5481 201.876 111
  -1   0   7-173.607 290.069  65
   1   0  -7-180.963 620.365  62
  -1   0   7 46.6179 187.691 107
   1   0  -7-93.2258 496.529  63
  -1   0   7 34.8014 173.031   2
   1   0  -7 67.4548 169.169  95
   1   0  -7 98.1114 537.273  17
   1   0  -7-73.6284 217.837  73
   1   0  -7-15.4089 215.802  89
   1   0  -7 55.8742 204.672  75
   1   0  -6 247412. 12070.4  82
   1   0  -6 256654. 12184.6  60
   1   0  -6 250063. 12272.5   6
  -1   0   6 301884. 12567.1  78
   1   0  -6 268021. 11899.9  89
   1   0  -6 292759. 11940.4  88
   1   0  -6 293747. 12767.6  62
   1   0  -6 257115. 11921.9  75
   1   0  -6 267187. 11883.4  95
   1   0  -6 272276. 12534.2  63
  -1   0   6 264118. 11883.4  97
  -1   0   6 289553. 12555.2  68
   1   0  -6 288371. 12763.9  17
  -1   0   6 280454. 12290.5  65
  -1   0   5 142.585 308.553  65
   1   0  -5-160.862 275.729  60
   1   0  -5 116.957 164.128  95
   1   0  -5 130.055 482.755  17
   1   0  -5-161.680 198.632  89
  -1   0   5-56.5998 169.000  66
   1   0  -5-229.833 459.770  62
   1   0  -5-12.6547 169.747  88
   1   0  -5 262.523 421.955  63
  -1   0   5 180.161 382.296  68
  -1   0   5-66.2338 429.987  78
  -1   0   4 71628.0 3262.59  68
  -1   0   4 75019.9 3427.12  23
  -1   0   4 64361.1 2929.05  87
   1   0  -4 71463.5 3257.16  62
  -1   0   4 68161.6 3163.57  65
   1   0  -4 67512.7 3283.82  17
   1   0  -4 55351.1 2957.00  59
   1   0  -4 71316.0 3357.86  63
   1   0  -4 62943.1 3121.38  60
   1   0  -4 67152.2 2928.00  88
   1   0  -3-30.0143 291.026  63
  -1   0   3-82.5038 211.539  68
  -1   0   3 163.436 297.203  78
  -1   0   3-66.5063 178.510  65
  -1   0   3 168.763 308.390  23
   1   0  -3 30.4394 290.015  17
   1   0  -3 79.8140 307.663  62
   1   0  -3-78.0642 205.650  60
   1   0  -2 2610.56 292.916  63
   1   0  -2 1668.19 185.401  61
  -1   0   2 2846.23 310.800  23
   1   0  -2 2250.72 270.628  60
  -1   0   2 3462.80 344.751  78
  -1   0   2 2329.28 251.249  64
   1   0  -2 3374.34 365.211  62
   1   0  -1 148.971 172.712  61
   1   0  -1-30.7088 195.011  62
  -1   0   1 67.4307 153.110  78
  -1   0   1 51.4325 146.896  64
   1   0  -1 74.8753 142.848  83
  -1   0   1-10.3156 140.552  31
  -1   0   0 999999. 43759.4   6
   1   0   0 992495. 43771.5  62
  -1   0  -1 158.523 209.227  81
  -1   0  -1 24.4913 308.703  63
  -1   0  -1-28.2527 288.908   6
   1   0   2 8930.79 653.029  29
   1   0   2 9270.63 687.487  23
  -1   0  -2 10314.8 752.394  63
   1   0   3 99.9568 113.574  59
   1   0   3-40.6251 363.915  23
  -1   0  -3 43.8709 364.145  63
  -1   0  -3 140.560 334.812   6
   1   0   3-151.553 303.188  29
   1   0   4 174907. 7644.23  29
  -1   0  -4 153543. 7252.71  98
   1   0   4 165452. 7453.60  78
   1   0   4 183571. 7757.62  23
  -1   0  -4 189230. 7809.18  63
  -1   0  -4 187886. 7826.03   6
  -1   0  -5-289.547 446.781  63
  -1   0  -5 71.0755 136.683  90
  -1   0  -5 264.132 486.613  82
   1   0   5-69.5984 190.596  78
  -1   0  -5 151.784 117.841  86
   1   0   5 430.807 339.380  29
   1   0   6 20966.9 1576.02  29
  -1   0  -6 27177.8 1236.93  90
  -1   0  -6 23811.6 1199.96  75
   1   0   6 24435.6 1216.07  14
  -1   0  -6 26026.6 1847.81  63
  -1   0  -6 26508.2 1807.03  82
   1   0   6 24659.8 1218.57   4
   1   0   6 22681.7 1202.48  32
   1   0   6 22927.9 1181.61  35
   1   0   6 23419.1 1196.26   1
   1   0   6 24104.8 1196.68 119
   1   0   7 32.5453 178.827   1
   1   0   7-209.949 378.024  29
   1   0   7-116.352 197.959  14
  -1   0  -7 179.415 188.048  75
   1   0   7 87.0032 204.854  32
  -1   0  -7 208.082 439.330  63
  -1   0  -7 59.8818 171.426  90
  -1   0  -7-87.0098 489.188  82
  -1   0  -7-102.153 450.540   6
  -1   0  -7 36.2769 216.639  88
  -1   0  -8 94519.0 4533.61  75
  -1   0  -8 95577.7 5218.17  82
   1   0   8 96499.6 4539.04   1
  -1   0  -8 88482.6 5304.27  63
   1   0   8 104960. 4575.35   4
  -1   0  -8 104813. 4553.97  89
  -1   0  -8 110461. 4586.18  88
   1   0   8 82958.5 5258.69  31
  -1   0  -8 85990.3 5250.96   6
   1   0   8 98413.0 4551.64  32
  -1   0  -8 102353. 4565.84  73
  -1   0  -9 50.4582 241.807  73
  -1   0  -9 15.6136 221.371  89
  -1   0  -9 18.5860 213.635  88
  -1   0  -9-74.9057 142.624  95
   1   0   9-46.6761 214.276  32
   1   0   9 18.0156 187.056   4
   1   0   9-133.701 196.067 102
  -1   0  -9-160.126 178.742  75
   1   0   9 58.8670 191.091   1
   1   0  10 1284.10 208.019 102
  -1   0 -10 1479.18 260.991  73
  -1   0 -10 1519.68 229.853 116
   1   0  10 1179.82 190.057 128
   1   0  10 1269.93 209.114   4
   1   0  11 11.5802 87.7295 131
  -1   0 -11-170.797 133.496  41
  -1   0 -11-33.3111 147.915  73
   1   0  11-78.9337 89.8469 128
   1  -1 -12 2068.99 183.839  73
   1   1 -12 1394.23 170.536  75
  -1  -1  12 1907.60 173.076   1
  -1   1  12 2176.49 177.276   4
  -1  -1  12 1481.30 171.670 102
  -1  -1  11-13.0480 178.928   1
  -1  -1  11 70.3207 130.130   4
   1  -1 -11 57.7465 206.914  73
   1   1 -11 156.449 189.002 101
   1  -1 -11-50.0760 176.058  75
  -1   1  11-155.717 156.742   4
   1   1 -11 68.6501 190.298  75
   1  -1 -11 170.680 153.967  69
  -1   1  10 132502. 5916.94  32
  -1   1  10 115034. 5887.53   1
   1  -1 -10 138048. 5959.21  75
   1  -1 -10 139256. 5943.35  73
   1  -1 -10 138932. 5945.60 111
  -1  -1  10 131085. 5922.93   4
   1  -1 -10 132893. 5925.15 117
   1   1 -10 132693. 5911.13 101
  -1  -1  10 127712. 5915.26 119
   1   1 -10 141714. 5971.35  75
   1   1 -10 130027. 5912.28 130
  -1   1  10 135394. 5951.90   4
   1   1  -9 12759.5 731.024 116
   1   1  -9 13702.9 779.543 101
   1   1  -9 14686.5 822.015  75
   1  -1  -9 13322.9 784.668 117
  -1  -1   9 12311.7 734.572  35
   1  -1  -9 14183.8 794.601  95
  -1  -1   9 14120.2 801.766 107
   1  -1  -9 11174.7 1164.54   6
  -1   1   9 13979.6 798.534   3
  -1  -1   9 12160.8 738.948 108
  -1   1   9 13380.8 1369.57  29
   1   1  -9 11070.1 1273.78  63
   1  -1  -9 14688.9 816.663 111
   1  -1  -9 14169.5 828.984  75
   1  -1  -9 15216.5 819.498  73
   1   1  -9 14250.9 1411.15  62
  -1   1   9 14070.8 807.637   2
  -1   1   9 13169.4 753.418   1
   1  -1  -8 17180.8 1463.59  60
  -1   1   8 19685.7 1089.59   3
  -1  -1   8 20768.0 1063.81 107
   1   1  -8 20493.5 1689.29  63
   1   1  -8 20428.7 1081.98  75
  -1  -1   8 21612.5 1072.29 132
  -1  -1   8 17976.5 1518.91  65
   1   1  -8 19212.2 1037.11 130
  -1   1   8 20154.8 1035.65 107
   1  -1  -8 19645.8 1075.47 117
  -1  -1   8 18467.6 1607.71  78
   1  -1  -8 19745.6 1061.71  95
   1  -1  -8 15956.4 1518.00   6
  -1   1   8 21185.2 1078.68   2
   1  -1  -8 17455.5 1640.58  17
  -1  -1   8 19004.4 1036.67   2
  -1  -1   8 19373.6 1042.32  97
   1   1  -8 20847.0 1744.74  62
   1  -1  -8 19929.0 1113.46  75
   1   1  -8 18768.1 1013.41 116
   1  -1  -8 20757.5 1083.79 111
   1  -1  -8 20481.3 1084.56  89
  -1   1   7 62641.4 2680.58   3
   1  -1  -7 56623.2 2614.18 111
  -1  -1   7 58492.6 3387.43  23
   1  -1  -7 43823.2 3001.46  61
   1  -1  -7 55640.8 3465.70  17
  -1  -1   7 55468.5 3232.14  78
   1  -1  -7 54314.8 2616.96 117
   1  -1  -7 51324.5 3135.98  60
  -1   1   7 60358.2 3725.49  31
   1  -1  -7 59551.9 2624.29  89
   1   1  -7 57571.8 2606.96  75
   1   1  -7 56637.4 3342.16  62
   1  -1  -7 60547.9 2618.61  95
  -1  -1   7 52837.5 2572.95   2
  -1   1   7 55035.1 2565.64 107
   1  -1  -7 59786.6 2674.79  75
  -1   1   7 51290.6 2551.50 132
   1   1  -7 53739.5 2568.37 130
   1   1  -7 50452.8 2551.57 116
   1   1  -7 54134.9 3220.74  63
  -1  -1   7 58672.2 2599.05 107
  -1  -1   7 59185.9 2604.64 132
  -1  -1   7 42771.4 2832.68  66
  -1  -1   7 52381.5 3151.50  65
  -1  -1   7 59653.9 2581.45  97
   1   1  -7 48017.4 2933.67   6
   1  -1  -6 54243.8 2438.07  95
  -1   1   6 51290.1 2428.00   3
  -1  -1   6 57314.2 3098.54  23
   1  -1  -6 53855.7 2442.48  89
  -1   1   6 47130.8 2347.40  96
  -1  -1   6 55925.4 2416.25  87
  -1  -1   6 50530.9 2798.04  66
   1   1  -6 50959.1 2392.97 111
  -1   1   6 52115.6 3201.84  31
   1  -1  -6 54384.4 3010.34  17
   1   1  -6 53532.4 2946.54  63
   1   1  -6 46721.1 2722.88   6
  -1  -1   6 54253.6 2971.22  78
  -1  -1   6 52331.5 2391.34  97
   1  -1  -6 51637.6 3003.77  60
  -1  -1   6 51008.6 2408.09 107
  -1  -1   6 54526.9 2983.17  65
  -1  -1   6 55213.7 2962.89  68
   1  -1  -6 52980.8 2430.92 117
   1  -1  -6 46292.3 2822.03  62
   1   1  -5 1713.65 371.508   6
  -1  -1   5 1661.34 512.474  23
   1   1  -5 1733.98 483.568  63
   1  -1  -5 1712.13 259.457  89
   1  -1  -5 2119.04 544.391  60
  -1  -1   5 1932.81 247.908  87
   1  -1  -5 2257.78 448.525  62
  -1   1   5 1055.27 168.615  27
  -1  -1   5 1982.48 447.638  66
  -1  -1   5 1433.44 230.799  85
  -1  -1   5 2558.24 501.638  68
  -1   1   5 2485.77 613.102  31
  -1   1   5 1586.43 215.096  65
  -1  -1   5 2055.89 493.722  65
  -1   1   5 1706.22 182.759  96
   1  -1  -5 1635.36 460.491  17
  -1  -1   4 232361. 10377.3  85
   1   1  -4 259311. 10804.5  63
   1   1  -4 243512. 10850.1  17
  -1  -1   4 235922. 10667.9  68
   1  -1  -4 237725. 10748.8  60
   1   1  -4 225670. 10584.4   6
   1  -1  -4 244236. 10685.3  81
   1  -1  -4 253988. 10574.6  62
   1  -1  -4 235123. 10721.2  83
  -1   1   4 223134. 10429.4  65
   1  -1  -4 224864. 10361.3  89
  -1  -1   4 259534. 10875.4  77
  -1   1   4 248641. 10798.3  31
  -1   1   4 251015. 10785.5  68
  -1  -1   3 1093.09 270.415  68
   1   1  -3 883.382 278.841  27
  -1  -1   3 895.117 281.140  65
  -1   1   3 513.016 120.097  65
   1  -1  -3 498.721 272.281  83
   1   1  -3 876.303 251.567  21
   1  -1  -3 761.289 278.618  62
  -1  -1   3 755.100 395.420  77
   1   1  -3 910.410 219.879   6
  -1   1   3 943.115 301.859  68
   1  -1  -3 1208.46 324.217  61
   1  -1  -3 1237.02 346.547  81
  -1   1   3 923.514 328.513  31
   1   1  -3 510.846 361.397  63
   1   1  -2 452029. 19305.1  21
   1  -1  -2 455716. 19296.7  67
   1   1  -2 460865. 19403.4  27
  -1  -1   2 436237. 19195.7  68
  -1   1   2 446435. 19230.4  68
   1  -1  -2 430222. 19251.6  61
  -1   1   2 445513. 19311.3  31
   1   1  -2 443897. 19382.0  17
   1   1  -2 447796. 19232.6  63
   1  -1  -2 421958. 19175.6  62
  -1   1   2 454588. 19310.8  64
  -1  -1   2 401312. 19099.7  61
   1  -1  -2 447045. 19297.6  60
   1  -1  -1 35117.4 1756.70  60
  -1  -1   1 32488.8 1651.93  79
  -1   1   1 33278.6 1752.11  30
   1   1  -1 39069.3 1818.48  21
   1  -1  -1 36908.6 1742.25  66
   1  -1  -1 32779.9 1678.36  84
   1   1  -1 36470.9 1819.73  27
   1   1  -1 33706.2 1704.22  62
   1  -1  -1 38725.6 1787.55  67
  -1   1   1 34356.1 1664.17  68
   1   1   0 84019.9 3630.42  27
   1  -1   0 73868.2 3525.48  80
   1   1   0 73311.5 3482.93  62
   1  -1   0 74986.3 3595.16  61
   1  -1   0 74779.2 3563.15  60
   1   1   0 75950.1 3564.86  28
  -1   1   0 71597.9 3571.01   6
   1   1   0 89169.4 3703.21  21
   1  -1   0 80993.0 3618.97  66
   1  -1   0 77463.1 3559.87  65
   1  -1   1 59187.0 2737.20  61
   1  -1   1 58741.9 2749.67  65
   1   1   1 54057.0 2550.42  31
   1   1   1 60257.1 2683.20  27
  -1   1  -1 63297.5 2735.93  64
   1  -1   1 50673.4 2567.37  80
   1  -1   1 63388.1 2789.35  66
  -1   1  -1 55175.5 2716.11   6
   1   1   1 49120.2 2512.79  30
  -1  -1  -1 53021.2 2516.30  83
   1   1   2 228871. 10332.7  27
  -1   1  -2 238912. 10515.6  63
   1   1   2 238006. 10441.5  21
   1  -1   2 210418. 10340.7  77
   1  -1   2 241075. 10579.5  65
  -1   1  -2 244981. 10478.5  64
   1  -1   2 248169. 10497.8  66
  -1   1  -2 237009. 10538.8   6
   1   1   2 230601. 10310.7  31
  -1  -1  -2 217275. 10271.4  80
   1  -1   3 210828. 8474.72  66
  -1   1  -3 205071. 8471.28  64
  -1   1  -3 197438. 8657.37  63
  -1  -1  -3 193478. 8371.04  84
  -1  -1  -3 208024. 8487.25  63
   1  -1   3 176748. 8107.63  70
   1   1   3 194325. 8381.25  31
  -1   1  -3 197612. 8545.15  76
  -1  -1  -3 196984. 8426.78  81
  -1   1  -3 188847. 8110.90  86
   1  -1   3 194604. 8556.65  65
  -1   1  -3 175297. 8097.77  98
   1  -1   3 180694. 8091.58  85
   1  -1   3 149085. 8174.54  29
  -1  -1  -4 111.645 469.011  81
   1  -1   4 242.038 181.852  29
  -1   1  -4 414.016 307.533  64
  -1   1  -4-66.6642 428.884  63
   1   1   4 535.416 426.337  29
  -1   1  -4 463.793 137.711  86
   1  -1   4 682.130 184.736  87
  -1   1  -4 334.496 369.148  76
  -1  -1  -4 463.449 425.947  63
   1  -1   4 231.843 301.429  66
   1  -1   4 106.880 148.195  70
   1   1   4 488.902 372.778  31
  -1   1  -4 421.081 135.663  98
  -1   1  -4 57.2554 437.657  82
   1  -1   5 2483.31 442.205  66
   1   1   5 2918.60 639.507  31
  -1   1  -5 2862.00 626.587  82
   1   1   5 2869.85 313.880  37
   1  -1   5 3684.39 621.191  23
   1  -1   5 3632.05 617.059  65
  -1   1  -5 2918.24 604.180   6
   1  -1   5 2622.90 362.333  29
  -1  -1  -5 2650.19 250.054  90
  -1  -1  -5 2521.02 645.289  63
  -1   1  -5 2833.20 292.154  73
   1   1   5 2779.14 598.797  29
   1  -1   5 2827.77 276.308 119
   1  -1   5 3068.59 271.571  35
  -1   1  -5 2727.08 263.664  86
   1   1   5 2860.71 323.355  14
   1   1   5 2459.86 271.872   3
  -1   1  -5 3179.25 655.628  63
  -1   1  -5 3083.28 496.752  64
   1  -1   5 3368.35 278.618 108
  -1   1  -5 2965.15 579.255  76
  -1   1  -6 239004. 10442.7  88
  -1  -1  -6 232063. 11260.5  63
  -1  -1  -6 254300. 10460.7  88
   1  -1   6 202915. 10765.2  78
   1   1   6 215200. 11239.2  31
   1  -1   6 239256. 11145.7  23
  -1   1  -6 220551. 11027.3  76
  -1   1  -6 196000. 10780.5  64
  -1   1  -6 235198. 11140.5   6
   1  -1   6 241189. 10457.1 119
   1   1   6 231582. 10479.0  14
   1   1   6 232366. 11103.2  29
  -1   1  -6 221580. 10435.9  73
  -1   1  -6 229358. 10453.8  75
   1  -1   6 236443. 10462.0   1
  -1  -1  -6 246723. 10458.6  90
  -1   1  -6 245944. 11213.0  63
   1   1   6 232726. 10484.1  37
   1  -1   6 246832. 10453.8  35
   1  -1   6 228822. 10437.3   4
   1  -1   6 236144. 11124.6  65
   1  -1   6 245027. 10464.3 108
  -1   1  -7 23630.3 1219.38  90
   1  -1   7 24215.6 1206.97 119
   1  -1   7 24845.2 1197.04  35
   1   1   7 21932.1 1169.58 110
  -1   1  -7 22129.7 1159.31  89
  -1   1  -7 22837.7 1199.40  73
   1   1   7 23649.8 1222.43   4
   1   1   7 21051.0 1844.29  31
   1   1   7 22836.9 1218.26  14
  -1   1  -7 22761.5 1204.19 130
  -1   1  -7 24841.7 1204.96  88
   1   1   7 19209.3 1694.48  29
  -1   1  -7 22993.8 1198.84  75
  -1  -1  -7 24054.4 1210.01  88
  -1   1  -7 22492.3 1807.33   6
  -1  -1  -7 19990.5 1713.63  60
  -1   1  -7 19955.6 1684.21  76
  -1   1  -7 20514.4 1802.02  63
  -1  -1  -7 22851.9 1194.81  90
   1  -1   7 21710.4 1178.49   4
   1  -1   7 25097.9 1227.37   1
  -1  -1  -7 23495.2 1893.76  63
   1  -1   7 24437.0 1205.85 108
  -1  -1  -8 7438.11 997.739  82
  -1   1  -8 7540.29 531.313 116
  -1   1  -8 6566.21 994.815  63
  -1   1  -8 6961.47 504.625  75
  -1  -1  -8 5706.80 822.998  60
   1  -1   8 7108.74 489.950   5
  -1   1  -8 6619.33 471.217  89
   1   1   8 6660.15 482.873 128
   1   1   8 7987.13 535.180   4
  -1   1  -8 5122.09 792.055  76
  -1   1  -8 6719.85 520.273  73
   1   1   8 6913.34 452.680 110
   1   1   8 7235.92 993.233  31
   1   1   8 6657.61 514.308  14
   1  -1   8 7510.80 496.475   4
  -1  -1  -8 7576.85 1039.71   6
  -1   1  -8 5955.04 902.221   6
   1   1   8 7088.30 495.334  15
  -1   1  -8 7033.50 510.129  88
   1   1   8 8036.37 545.813  32
   1  -1   8 7418.55 480.584  35
  -1  -1  -8 7597.31 1014.77  63
  -1   1  -8 7104.34 529.201 130
  -1  -1  -8 7220.62 525.018  88
   1   1   8 6757.44 490.246 102
   1  -1   8 8187.91 541.754   1
  -1   1  -9 34756.8 1670.14  73
   1  -1   9 37084.4 1691.99   1
   1   1   9 36767.1 1692.96   4
   1  -1   9 33188.1 1637.93   5
   1  -1   9 34504.3 1654.00   4
   1   1   9 29823.0 1640.67 102
  -1  -1  -9 36433.8 1690.01  73
  -1  -1  -9 36760.8 1689.93  88
   1   1   9 30010.4 1637.83 128
   1  -1   9 36378.8 1699.63 102
   1   1   9 36200.5 1690.65  32
  -1   1  -9 32476.8 1654.13  75
  -1  -1  -9 30915.6 1649.49  95
  -1   1  -9 35533.1 1676.18 116
  -1   1  -9 37604.8 1694.24 130
  -1  -1 -10 7653.30 478.552  73
   1   1  10 6819.94 458.981   4
  -1   1 -10 7195.26 485.418  41
  -1   1 -10 7668.45 471.835  73
   1  -1  10 7636.54 473.866 102
   1   1  10 7940.72 467.696  32
  -1   1 -10 7611.02 463.368 116
  -1   1 -10 6186.44 422.641  75
  -1   1 -11 28657.5 1301.80  41
   1   1  11 26332.1 1281.18 131
   1   1  11 25120.0 1269.92  39
   1  -2 -11 31308.6 1407.95 111
  -1  -2  11 28539.4 1412.66 102
   1  -2 -11 27551.1 1395.09  75
   1  -2 -11 31565.2 1406.42  73
  -1   2  11 26298.5 1379.29  33
  -1  -2  11 36138.9 1447.65   1
   1   2 -11 32816.9 1435.91  75
  -1  -2  11 30852.2 1419.47   5
  -1   2  11 28734.9 1392.94  32
  -1   2  11 30042.8 1406.47   4
  -1  -2  10 2653.85 253.880 108
   1  -2 -10 2852.61 291.604 117
   1   2 -10 2444.07 261.947  41
  -1  -2  10 3156.88 298.216 119
   1  -2 -10 2945.16 316.562 111
   1  -2 -10 2894.68 313.138  73
   1   2 -10 2272.43 298.988  75
  -1  -2  10 3478.74 330.904   1
  -1   2  10 2594.47 278.822   4
   1  -2 -10 2869.54 301.848  75
  -1  -2  10 2589.54 256.255  35
   1  -2  -9 96707.1 4380.78 117
  -1   2   9 93745.5 4359.41   4
  -1   2   9 99532.2 4399.15   3
  -1  -2   9 103670. 4386.83 132
  -1   2   9 87321.4 4360.46  37
   1   2  -9 103267. 4401.93  75
   1   2  -9 91781.1 4328.75 101
  -1   2   9 90570.1 4359.97   2
  -1  -2   9 95966.2 4354.30  35
   1  -2  -9 101438. 4395.10 111
  -1  -2   9 94363.2 4363.99 108
  -1  -2   9 105533. 4405.23   1
   1  -2  -9 98182.2 4407.23  75
   1   2  -9 86139.3 4347.36  41
  -1   2   8 55020.8 2591.85   2
  -1  -2   8 46437.7 3324.21  23
  -1   2   8 48469.8 3356.29  29
  -1   2   8 52958.0 2631.04  37
  -1  -2   8 53954.8 2560.07  97
   1   2  -8 55484.9 2576.09 130
   1  -2  -8 51673.0 2619.15 117
   1  -2  -8 48990.2 3284.84  60
  -1  -2   8 54538.3 2581.85 107
   1   2  -8 58389.1 2617.89  75
   1  -2  -8 59300.0 2693.48  75
  -1  -2   8 58702.0 2605.10 132
   1  -2  -8 55913.8 2628.51 111
   1  -2  -8 58992.3 3756.29  63
  -1   2   8 58146.9 2652.57   3
   1   2  -8 49895.2 2548.53 101
  -1  -2   8 50536.4 3283.04  78
  -1  -2   8 59165.3 2615.13   1
  -1  -2   8 45034.6 3202.60  65
   1   2  -8 52906.1 3363.02  62
  -1   2   8 57578.7 3786.49  31
   1  -2  -7 358.871 335.417  89
  -1   2   7 345.872 260.641   3
   1   2  -7 335.345 250.137 101
  -1  -2   7 183.023 192.441 107
   1  -2  -7 329.175 601.067  61
   1  -2  -7 120.932 586.494  63
  -1   2   7-389.258 660.971  31
   1  -2  -7 234.197 516.682  60
   1   2  -7 513.751 227.629 130
  -1  -2   7 611.041 214.030 132
  -1   2   7 383.564 191.232 114
  -1  -2   7 335.341 217.287   1
   1   2  -7 258.610 199.577 116
   1  -2  -7 410.257 282.021  95
  -1   2   7-112.270 544.513  29
  -1  -2   7 487.867 380.680  66
   1   2  -7 907.910 648.756  62
  -1  -2   7 390.824 245.868  97
  -1  -2   7 438.429 483.658  23
  -1  -2   7 211.251 456.304  65
   1  -2  -7 343.685 202.672 113
   1   2  -6 64208.8 3954.53   6
   1   2  -6 77440.6 3601.22 116
   1  -2  -6 74108.0 4113.72  17
   1   2  -6 77694.8 3580.39 104
   1  -2  -6 82815.7 3609.91 113
   1  -2  -6 87881.1 3684.88  89
  -1  -2   6 89357.6 3643.94  85
   1  -2  -6 71937.0 4231.31  81
   1   2  -6 76887.4 3606.68 130
  -1  -2   6 77420.3 3584.79 107
   1  -2  -6 86127.6 4744.20  60
   1  -2  -6 74770.9 3575.65  74
  -1  -2   6 75924.0 3599.83   1
  -1  -2   6 78511.1 3604.22 132
   1  -2  -6 81730.7 4350.43  63
  -1   2   6 74508.3 3595.71  16
   1  -2  -6 91337.2 3735.09  95
  -1   2   6 82437.8 3650.38   3
  -1  -2   6 81422.8 4228.08  66
  -1   2   6 76546.4 3610.22   2
  -1   2   6 76568.1 3602.07 114
   1   2  -6 76298.1 3586.51 101
  -1  -2   6 77351.0 4321.45  23
   1  -2  -6 85474.0 4565.58  61
   1   2  -5 19243.6 979.315 104
   1   2  -5 18886.8 1012.97  75
   1  -2  -5 20430.9 1005.76  89
  -1  -2   5 23761.7 1699.80  77
   1  -2  -5 17588.7 1396.26  81
   1  -2  -5 19093.0 1527.86  61
  -1   2   5 17720.4 977.442  16
  -1  -2   5 18714.6 1586.54  65
  -1  -2   5 19952.0 1527.46  66
  -1  -2   5 21575.8 1047.98  85
   1  -2  -5 19734.8 1456.92  83
   1   2  -5 17016.3 1286.27   6
   1  -2  -5 21839.8 1045.05  95
  -1   2   5 17270.2 1174.62  27
   1   2  -5 17873.0 995.236 101
   1  -2  -4 209056. 8752.29  61
  -1  -2   4 169037. 8436.43  68
  -1  -2   4 189407. 8830.50  77
  -1  -2   4 183270. 8180.92  93
   1  -2  -4 176261. 8161.81  89
   1   2  -4 174523. 8499.68  27
  -1   2   4 190102. 8655.29  68
   1  -2  -4 194323. 8663.41  83
   1   2  -4 178638. 8470.11   6
   1  -2  -4 193820. 8197.40  95
  -1  -2   4 195286. 8822.28  65
  -1   2   4 183986. 8167.32  24
   1  -2  -4 188509. 8562.53  81
  -1   2   4 190739. 8542.54  27
  -1  -2   3 165650. 7523.74  77
   1  -2  -3 171807. 7470.28  83
  -1  -2   3 166967. 7508.17  65
  -1  -2   3 152519. 7193.24  61
   1  -2  -3 170694. 7481.21  61
   1  -2  -3 172475. 7508.98  60
  -1  -2   3 164615. 7567.03  66
  -1   2   3 157645. 7395.47  68
  -1  -2   3 141196. 7167.84  68
   1  -2  -3 150067. 7310.34  67
  -1   2   3 167378. 7044.86  24
   1  -2  -3 152521. 7020.67  95
   1   2  -3 157194. 7404.47  27
  -1  -2   2 163966. 7191.98  61
   1  -2  -2 166502. 7363.30  60
   1   2  -2 158066. 7436.79  27
   1  -2  -2 159929. 7278.32  84
  -1   2   2 171741. 7023.31  24
  -1  -2   2 166414. 7353.36  65
   1  -2  -2 167053. 7226.18  66
  -1  -2   2 144774. 7044.55  68
   1  -2  -2 145907. 6964.67  95
  -1   2   2 150535. 7207.58  68
   1  -2  -2 175373. 7312.25  67
  -1  -2   2 163606. 7447.91  66
  -1   2   2 168817. 7249.48  29
   1   2  -2 156666. 7248.40  62
   1  -2  -1 31208.9 1644.71  60
   1   2  -1 28437.6 1503.09  62
  -1  -2   1 30452.8 1583.40  79
  -1  -2   1 30954.7 1586.80  61
   1  -2  -1 32149.5 1648.03  67
   1  -2  -1 31745.5 1634.62  66
  -1  -2   1 26629.6 1446.94  60
   1  -2  -1 31497.4 1693.78  61
   1   2  -1 28914.7 1742.31  27
  -1   2   1 24669.7 1414.54  68
  -1  -2   1 24868.4 1376.22  68
  -1  -2   1 33190.2 1625.70  65
  -1   2   1 29326.9 1480.01  29
  -1   2   0 1290.03 197.762  28
   1  -2   0 2309.06 437.521  80
  -1   2   0 1945.27 212.451  24
   1   2   0 1871.57 247.983  62
   1  -2   0 1703.04 364.799  60
   1  -2   0 1706.15 189.004  94
   1  -2   0 2096.87 192.392  70
  -1   2   0 1661.63 190.172  92
  -1   2   0 2267.65 434.873  64
   1   2   0 2605.23 431.987  27
   1  -2   0 2151.08 468.695  61
  -1  -2   0 1508.03 291.115  60
   1  -2   0 2069.13 392.560  79
   1   2   0 1848.51 351.951  28
   1  -2   0 2013.76 460.143  66
   1  -2   0 1850.26 336.180  65
  -1  -2   0 2427.71 306.290  65
   1  -2   1 168134. 7406.88  80
   1  -2   1 174735. 7054.37  70
  -1   2  -1 175472. 7053.20  86
   1  -2   1 178630. 7325.86  60
  -1   2  -1 177063. 7065.27  98
  -1   2  -1 178763. 7074.45  24
   1  -2   1 187311. 7671.97  66
   1  -2   1 179983. 7472.79  61
   1   2   1 191768. 7435.36  28
  -1   2  -1 183426. 7496.07   6
  -1  -2  -1 176538. 7512.21  66
   1  -2   1 187283. 7566.63  65
  -1   2  -1 196490. 7485.34  64
   1  -2   1 162294. 7039.92  94
   1  -2   1 175775. 7447.20  79
   1   2   1 200936. 7501.37  27
   1  -2   2 132537. 6466.32  61
   1  -2   2 137596. 6062.93  93
   1   2   2 148295. 6413.86  27
  -1   2  -2 139596. 6057.08  86
  -1  -2  -2 132271. 6221.45  83
  -1   2  -2 127598. 6041.01  24
  -1  -2  -2 142129. 6359.34  80
   1  -2   2 134558. 6053.60  70
   1   2   2 130530. 6217.20  30
  -1   2  -2 146397. 6457.45  64
   1  -2   2 149998. 6583.58  66
  -1  -2  -2 135297. 6247.60  66
   1  -2   2 143957. 6587.41  65
   1  -2   3 81478.2 3577.80  85
   1  -2   3 79835.1 4000.97  77
  -1  -2  -3 80957.4 3977.56  84
   1  -2   3 78421.3 3577.32  70
   1  -2   3 80010.0 4080.88  61
  -1   2  -3 86268.9 4008.07  64
   1  -2   3 79833.2 3597.06  93
   1   2   3 76971.8 3522.20  26
  -1   2  -3 75837.2 3879.83  27
   1   2   3 78331.4 3870.52  31
  -1   2  -3 81392.6 3550.04  90
  -1   2  -3 71924.8 3531.62  24
   1   2   3 84836.7 3899.20  27
  -1   2  -3 79926.1 3573.29  86
   1   2   3 81497.6 3828.96  30
   1  -2   3 91982.9 4138.07  66
   1  -2   3 82925.6 4122.72  65
  -1  -2  -3 70675.8 3779.07  83
  -1  -2  -3 81865.9 3890.62  80
   1  -2   4 363057. 16389.8  87
  -1   2  -4 362388. 16430.9 116
   1   2   4 353103. 16424.0   3
   1   2   4 377920. 16421.8  13
  -1   2  -4 367548. 16756.8  64
  -1   2  -4 369281. 16404.6  90
   1   2   4 380704. 16419.8  58
   1  -2   4 375223. 16438.0  70
   1   2   4 378069. 16418.4  51
   1  -2   4 357981. 16446.4   1
  -1  -2  -4 391287. 16930.1  84
   1  -2   4 364843. 16414.9  35
  -1  -2  -4 391052. 16970.6  81
   1   2   4 405264. 17211.3  29
   1  -2   4 379881. 16945.7  77
   1  -2   4 359184. 16421.2 119
  -1   2  -4 363570. 16437.2 130
   1  -2   4 376180. 16431.6 108
   1  -2   4 390577. 17084.9  65
   1   2   4 375196. 16773.4  30
  -1   2  -4 387794. 16472.0  75
   1   2   4 377135. 16424.1  14
   1   2   4 398031. 16874.4  31
   1  -2   4 409832. 17007.7  66
  -1   2  -4 399913. 17168.9   6
   1   2   4 330322. 16642.2  27
  -1  -2  -4 412160. 17027.5  63
   1  -2   4 381414. 16425.3  85
  -1  -2  -5 4395.09 346.918  88
  -1   2  -5 3135.60 704.380   6
   1   2   5 3510.94 630.459  30
   1   2   5 4394.69 716.640  31
   1  -2   5 4368.59 354.291  87
  -1   2  -5 4558.37 378.566  73
  -1  -2  -5 4518.75 811.669  81
  -1   2  -5 3800.72 310.221  88
  -1   2  -5 3902.01 330.023  90
   1   2   5 4079.06 363.676   4
  -1   2  -5 4394.05 381.678 130
   1   2   5 4275.66 365.770   3
  -1   2  -5 4641.08 393.694  75
   1   2   5 4933.19 432.290  13
   1  -2   5 4376.93 388.723   1
  -1   2  -5 4346.48 378.145 116
   1   2   5 4614.40 421.742  37
  -1  -2  -5 5136.39 827.415  63
   1  -2   5 3755.31 342.092  70
   1  -2   5 4363.01 360.813 108
   1  -2   5 3528.90 625.048  66
   1   2   5 4438.19 394.677  14
   1  -2   5 4628.73 749.792  65
   1  -2   5 3979.87 359.662 119
   1  -2   6-99.3787 464.978  23
   1  -2   6 269.277 202.879 119
  -1   2  -6-295.834 502.280   6
  -1   2  -6 57.2793 160.238  88
  -1   2  -6 380.778 221.892  75
  -1  -2  -6-373.230 571.177  63
   1  -2   6 245.385 229.374   1
   1  -2   6 152.876 351.007  66
  -1   2  -6 315.562 221.962  73
   1   2   6 1072.20 582.154  31
  -1  -2  -6 302.545 187.389  88
   1   2   6-48.6880 273.884  37
   1   2   6 365.859 269.347  14
  -1   2  -6 206.643 227.082 130
   1   2   6 989.410 577.166  29
  -1  -2  -6 110.480 516.901  60
  -1  -2  -7 42799.6 2722.46  60
  -1  -2  -7 40858.9 1904.69  89
  -1   2  -7 39117.2 1903.19 130
   1  -2   7 41550.9 1931.70   1
  -1   2  -7 35833.6 1849.41  88
   1  -2   7 42814.6 1908.82  35
   1  -2   7 34415.7 2526.20  23
   1  -2   7 35476.9 1861.43 109
   1   2   7 27952.0 2446.10  31
   1   2   7 43954.2 1920.79   4
  -1  -2  -7 33554.0 2614.52  63
   1  -2   7 40067.8 1915.65   5
  -1   2  -7 39922.6 1912.70  75
  -1   2  -7 35158.9 1855.82  72
   1  -2   7 42608.3 1924.26 108
  -1  -2  -7 39164.1 1885.11  88
   1   2   7 41770.0 1954.37  37
  -1   2  -7 35804.7 1872.44  73
   1   2   7 38128.9 1928.62  14
  -1   2  -7 35187.7 2512.08   6
   1   2   7 39157.4 1885.45  33
   1  -2   8 3624.49 374.385 102
  -1   2  -8 3841.06 385.566 130
  -1  -2  -8 3579.92 395.034  89
  -1   2  -8 4325.88 386.748  73
  -1  -2  -8 3948.93 349.242 111
  -1   2  -8 4180.41 385.253  75
   1   2   8 3436.57 336.754  33
   1   2   8 3782.15 364.272   4
   1  -2   8 3450.71 297.153 109
   1  -2   8 4200.63 385.153   5
   1   2   8 4087.32 395.046  32
   1  -2   8 4342.58 369.952  35
   1  -2   8 3254.06 388.870 119
   1   2   8 3036.88 368.165  14
   1  -2   9 18865.7 956.988   5
  -1   2  -9 19158.6 968.687  57
   1  -2   9 19100.5 968.704 102
   1   2   9 16358.6 927.485  14
  -1  -2  -9 17083.3 953.453  95
   1   2   9 18728.9 956.296   4
  -1   2  -9 18043.9 950.477  73
  -1   2  -9 18403.6 957.193  75
   1   2   9 17329.6 936.574  15
  -1   2  -9 17987.8 951.917 116
  -1  -2  -9 19457.5 973.557  89
   1   2   9 19584.2 978.133  32
   1   2   9 17034.3 913.824  33
   1   2  10-50.6107 165.548  32
   1  -2  10-47.0200 136.767   7
  -1   2 -10-152.376 171.778  73
  -1   2 -10-170.866 152.163  57
   1   2  10 158.901 128.670  39
  -1  -2 -10 151.915 189.605  73
   1  -2  10-89.4633 122.901 128
  -1  -3  10 1579.72 195.733 108
  -1  -3  10 919.094 145.946 102
   1  -3 -10 1596.34 192.503 117
  -1  -3  10 1801.70 238.901   5
   1   3 -10 1638.66 242.724 121
   1  -3 -10 1531.61 190.326  75
   1  -3 -10 1599.74 215.304  73
   1   3 -10 1564.48 248.071  73
  -1  -3  10 1487.95 194.730  35
  -1  -3  10 1937.78 230.034 119
  -1   3  10 1615.31 202.674  33
   1  -3 -10 1884.07 237.205  69
  -1  -3  10 1827.77 227.789   1
   1   3 -10 1254.25 200.097  56
   1  -3 -10 1937.49 236.696 111
  -1   3   9 12553.9 749.188   3
   1  -3  -9 14114.8 769.332 117
  -1  -3   9 13539.0 747.228  35
  -1  -3   9 12363.3 748.323 108
   1  -3  -9 13538.9 772.310 111
  -1   3   9 12686.9 759.069  37
   1   3  -9 12076.9 746.642 121
   1  -3  -9 12788.9 766.503  75
   1   3  -9 13640.6 766.657  73
   1   3  -9 12927.8 754.949  56
  -1  -3   9 13806.6 761.200 119
  -1  -3   9 14731.2 766.138   1
   1  -3  -8 6626.60 527.018 117
   1   3  -8 5398.22 490.056  73
   1  -3  -8 7065.80 470.951 113
  -1  -3   8 6045.22 478.079 119
   1   3  -8 5794.50 425.608  41
  -1   3   8 5903.52 422.169   4
  -1   3   8 5881.33 503.668  37
  -1  -3   8 5892.73 459.942   1
  -1  -3   8 5736.34 437.356  97
   1  -3  -8 5908.44 529.800  95
  -1   3   7 214350. 9314.96 114
   1  -3  -7 232184. 9419.97  95
   1   3  -7 197778. 9251.84  41
  -1  -3   7 220857. 9310.06  85
  -1   3   7 190360. 9224.43   2
  -1   3   7 192325. 9222.23   4
  -1   3   7 196719. 10235.6  29
   1   3  -7 216169. 10187.1  62
   1   3  -7 228274. 9308.68  73
  -1  -3   7 187485. 10115.4  23
  -1   3   7 206396. 10270.8  30
  -1  -3   7 214410. 9267.16   1
   1  -3  -7 208953. 10283.2  63
  -1  -3   7 220320. 9249.47  97
  -1  -3   7 205741. 9244.38 132
  -1  -3   7 181073. 9947.99  66
   1  -3  -7 212013. 10631.0  60
  -1  -3   7 178415. 10058.2  65
  -1   3   7 202441. 9249.60  14
   1  -3  -7 213833. 10582.4  61
   1  -3  -7 213228. 9276.38 113
   1   3  -6 67957.4 3076.25  73
  -1   3   6 65196.1 3010.61  13
  -1   3   6 65861.3 3046.73 114
   1   3  -6 65231.3 3845.49  62
  -1  -3   6 62597.9 2992.93 132
   1   3  -6 60796.6 3028.03  41
  -1  -3   6 61587.4 3006.28   1
   1  -3  -6 57447.5 3641.28  83
  -1   3   6 74781.2 3130.90   3
   1  -3  -6 64658.9 2999.45  74
   1   3  -6 72876.4 3092.38  75
   1  -3  -6 61275.1 3727.35  81
  -1   3   6 62978.8 3025.78  16
  -1   3   6 64699.2 3819.82  30
   1  -3  -6 67954.8 3895.86  63
  -1  -3   6 62660.5 3788.74  66
  -1  -3   6 59145.4 3797.68  65
   1   3  -6 63274.9 2997.43  11
  -1   3   6 60934.6 3887.74  29
  -1   3   6 57740.8 2978.49   2
   1  -3  -6 68157.2 4145.48  61
  -1  -3   6 73170.3 3096.93  85
   1  -3  -6 74180.3 3135.50  95
   1   3  -5 9030.81 578.806 104
  -1  -3   5 8756.70 634.518  85
   1   3  -5 10106.2 647.574  75
  -1   3   5 8160.20 579.170  16
   1   3  -5 10244.3 1194.84  62
   1  -3  -5 8165.42 972.630  83
  -1  -3   5 8674.81 550.160   1
  -1   3   5 7854.56 814.838  27
   1   3  -5 9091.24 567.746  11
  -1   3   5 7442.46 1000.08  30
   1  -3  -5 10248.8 1206.31  61
   1   3  -5 9398.55 645.455  73
  -1   3   5 8613.62 569.913 114
  -1   3   5 7735.66 547.404  13
  -1   3   5 8279.88 1040.17  29
  -1  -3   5 8184.89 598.853  93
  -1   3   5 8911.27 594.006   3
  -1  -3   5 7401.50 1025.17  66
   1  -3  -5 10088.6 608.921  95
   1   3  -5 8433.02 563.079  41
  -1  -3   5 6992.18 988.344  65
   1  -3  -5 9955.06 1247.26  60
  -1   3   5 8639.19 557.059 120
   1  -3  -5 7890.46 968.617  81
   1   3  -4 52562.5 2537.22 104
   1  -3  -4 57345.8 2527.84  95
  -1   3   4 55245.9 2545.52 120
  -1   3   4 54590.0 2534.01  46
  -1  -3   4 54482.8 2539.08  93
   1   3  -4 48426.6 2967.84  27
   1   3  -4 51839.7 2532.51 121
   1   3  -4 56447.6 2574.68  75
   1   3  -4 55773.0 3231.90  62
  -1   3   4 51853.2 3062.24  29
   1  -3  -4 58356.3 3287.13  61
   1   3  -4 52813.0 2548.64  73
  -1  -3   4 50311.2 3272.33  77
   1  -3  -4 52359.2 3107.25  84
  -1   3   4 52891.7 2531.39  72
   1  -3  -4 56265.2 3269.16  60
  -1   3   4 56880.6 2538.26   3
  -1   3   4 53238.4 3041.10  27
  -1  -3   4 56356.8 3302.78  66
  -1  -3   4 59205.1 3314.37  65
   1  -3  -4 51400.7 2502.94 127
   1   3  -4 52749.4 2551.55  11
   1  -3  -4 53244.7 3084.95  83
  -1   3   4 56828.2 3161.02  30
   1   3  -3 17388.9 966.126 121
   1   3  -3 18019.1 1008.56 104
   1  -3  -3 18317.2 1442.83  83
  -1  -3   3 17383.9 1551.20  66
   1  -3  -3 18626.3 1423.30  84
  -1   3   3 20334.7 993.782  24
   1  -3  -3 18982.8 947.834  95
  -1   3   3 17963.0 1319.86  29
   1   3  -3 17934.3 982.314  75
   1   3  -3 17651.2 1385.09  62
  -1   3   3 19799.9 980.842  46
   1   3  -3 17097.7 970.676  19
   1   3  -3 19572.6 979.707  18
   1   3  -3 16887.1 975.949  73
   1   3  -3 18042.1 1036.49  11
   1   3  -3 21583.5 1494.00  27
  -1   3   3 19339.8 999.427 120
   1  -3  -3 21380.3 1544.07  60
  -1   3   3 18427.0 966.259  12
  -1  -3   3 21030.1 1594.86  65
  -1   3   3 18850.8 958.972   3
  -1   3   3 19100.9 979.719  72
  -1   3   3 21660.3 1528.09  27
   1   3  -2 577.666 442.469  27
   1  -3  -2 2206.32 511.115  60
  -1  -3   2 1804.18 593.426  66
   1   3  -2 1149.47 243.181  11
   1  -3  -2 1153.82 390.455  84
   1  -3  -2 1177.28 535.885  61
   1   3  -2 1237.23 407.395  62
   1   3  -2 959.175 232.297  19
  -1  -3   2 948.296 435.737  65
  -1   3   2 1085.99 198.922  72
  -1   3   2 1511.87 496.170  27
  -1  -3   2 1103.34 163.608  70
  -1  -3   2 1305.84 462.324  61
   1  -3  -2 847.029 320.216  67
   1  -3  -2 1009.58 348.693  66
  -1   3   2 1341.93 193.459  42
   1   3  -2 1397.03 244.994  56
   1   3  -2 1199.30 241.035  73
  -1   3   2 1167.95 216.529  24
  -1   3   2 1118.64 225.560 120
   1  -3  -1 367526. 15745.2  67
   1   3  -1 338302. 15312.7  11
   1  -3  -1 350912. 15297.1  94
   1  -3  -1 384003. 15953.3  61
  -1  -3   1 340254. 15739.6  79
   1   3  -1 329405. 15319.6  19
  -1   3   1 350468. 15314.9  72
  -1  -3   1 308676. 15739.9  65
   1   3  -1 353709. 16044.1  27
   1  -3  -1 371877. 15838.5  66
  -1   3   1 372815. 15370.3  24
  -1   3   1 376991. 16143.0  27
  -1  -3   1 343944. 16034.8  66
  -1  -3   1 361308. 15760.7  61
   1   3  -1 307355. 15441.6  62
   1  -3  -1 358399. 15779.5  60
  -1  -3   0 21435.3 1371.14  60
  -1  -3   0 22875.3 1542.29  61
  -1   3   0 23528.7 1125.82  24
   1  -3   0 20622.2 1417.80  60
   1  -3   0 20889.0 1553.51  79
  -1   3   0 21382.6 1635.11  27
  -1  -3   0 17178.3 1441.11  79
  -1  -3   0 19125.5 1426.43  65
   1  -3   0 21269.6 1562.57  61
   1   3   0 20175.1 1416.72  28
   1  -3   0 19951.5 1581.69  80
   1   3   0 22205.7 1107.77  18
   1  -3   0 22578.1 1712.63  66
   1  -3   0 20142.1 1061.51  94
   1   3   0 24345.7 1660.34  27
   1   3   0 21278.6 1081.81 115
   1  -3   0 21979.8 1079.55  70
   1  -3   1 213943. 9716.89  61
   1   3   1 219112. 9728.24  27
   1   3   1 189524. 9100.04  72
   1  -3   1 184564. 9403.52  60
   1   3   1 204896. 9105.15  11
   1   3   1 207732. 9110.23 105
   1  -3   1 212175. 9110.77  70
   1   3   1 207069. 9562.07  28
  -1   3  -1 204576. 9125.91  24
   1  -3   1 192015. 9110.26   9
   1  -3   1 193978. 9724.95  65
   1   3   1 219033. 9204.16  19
   1   3   1 216032. 9128.73  18
   1  -3   1 193552. 9088.19  94
   1  -3   1 210466. 9848.96  80
  -1  -3  -1 205793. 9550.06  60
   1   3   1 216201. 9117.64 115
  -1   3  -1 195328. 9125.20  72
   1   3   1 209047. 9105.54  12
  -1   3  -1 213204. 9761.94  27
  -1  -3  -1 223068. 9712.06  61
   1  -3   1 217836. 9966.42  66
  -1  -3  -1 215038. 9632.87  66
  -1   3  -1 206868. 9648.23  64
   1  -3   1 207070. 9698.88  79
   1   3   2 140460. 6092.64  46
   1   3   2 151701. 6694.37  27
  -1   3  -2 137750. 6111.49  57
   1   3   2 140930. 6115.25 114
   1   3   2 145401. 6095.99  11
   1  -3   2 138054. 6821.53  65
   1  -3   2 131951. 6116.35   5
  -1   3  -2 137727. 6633.65  64
  -1   3  -2 135966. 6659.97  27
   1  -3   2 130802. 6689.29  61
  -1   3  -2 131734. 6085.65  24
   1  -3   2 120478. 6555.44  80
   1  -3   2 130302. 6108.69 108
  -1   3  -2 118460. 6062.07  73
  -1   3  -2 134141. 6128.59  72
   1   3   2 137791. 6627.89  28
   1  -3   2 142245. 6102.43  70
  -1  -3  -2 140800. 6617.12  80
  -1  -3  -2 137783. 6674.01  60
  -1  -3  -2 149619. 6792.80  61
   1  -3   2 128070. 6094.03  35
   1  -3   2 136001. 6816.83  66
   1   3   2 139783. 6078.22  33
   1  -3   2 135726. 6131.81   9
   1  -3   2 145172. 6120.39  93
   1   3   3 5578.93 858.544  28
   1   3   3 7662.79 511.598 114
   1  -3   3 6516.50 510.925  93
  -1  -3  -3 6977.33 830.870  80
   1   3   3 6307.88 446.912  51
   1   3   3 6900.80 790.720  27
  -1   3  -3 6961.83 517.812  41
  -1   3  -3 6216.28 505.467  72
   1   3   3 6579.58 462.429  46
   1  -3   3 6235.27 719.046  80
  -1  -3  -3 6777.19 914.715  60
   1  -3   3 8101.02 908.203  77
   1  -3   3 7083.85 496.095 119
   1  -3   3 6134.76 456.802 108
   1   3   3 6952.85 469.198  58
  -1   3  -3 5093.01 635.490  64
   1   3   3 6036.42 443.576   3
   1  -3   3 7033.02 488.060  70
  -1   3  -3 5895.62 475.712  73
   1  -3   3 6290.90 915.596  61
  -1   3  -3 7132.07 510.297  57
   1  -3   3 5839.59 448.751  35
   1  -3   3 7302.41 589.608   5
   1   3   3 6942.74 470.045  33
   1  -3   3 5761.06 477.294  85
   1  -3   3 5599.68 859.786  65
  -1   3  -3 6701.41 790.283  27
   1   3   3 7441.28 489.494  13
  -1  -3  -3 8556.52 911.345  84
   1  -3   4 26374.5 1324.03  70
  -1  -3  -4 26505.5 1884.19  81
   1  -3   4 26491.5 1947.56  77
  -1   3  -4 28119.9 1377.32  57
   1  -3   4 26150.4 1305.91 108
  -1   3  -4 25094.4 1320.05  72
  -1  -3  -4 23883.4 2133.94  60
   1   3   4 24662.5 1284.23  58
   1  -3   4 24327.1 1264.90  87
   1  -3   4 24992.8 1348.80   1
  -1   3  -4 24181.6 1326.64  73
   1  -3   4 25956.6 1355.70   5
  -1  -3  -4 26456.7 1323.79  89
   1   3   4 23173.9 1214.04  26
   1  -3   4 25913.7 1295.40  35
  -1  -3  -4 26078.0 1879.69  84
   1   3   4 20802.7 1576.94  27
  -1   3  -4 23263.7 1982.90   6
   1  -3   4 25929.5 1924.30  66
   1   3   4 23197.5 1274.58   3
   1  -3   4 23831.3 1897.55  65
   1  -3   4 26451.2 1318.79  85
   1   3   4 27620.8 2022.16  28
  -1   3  -4 29435.5 1418.22  41
   1   3   4 25827.2 1288.17  51
   1   3   4 25451.4 1297.13  13
   1  -3   4 24633.2 1296.69 119
  -1  -3  -5 36901.3 2465.31  63
   1   3   5 31994.0 1699.12   4
   1  -3   5 37494.9 1788.68   5
   1  -3   5 37499.7 1765.00 119
   1  -3   5 30786.4 2319.04  66
   1  -3   5 36586.4 1756.76  85
  -1  -3  -5 35951.1 1758.77  89
   1  -3   5 37650.4 1754.75  35
  -1  -3  -5 33168.4 2400.63  81
  -1   3  -5 34948.3 1746.72  72
  -1   3  -5 36533.3 1805.45  75
   1  -3   5 37089.3 1765.52 108
   1  -3   5 28946.9 2358.53  65
  -1   3  -5 40588.3 1839.32  41
  -1   3  -5 32490.7 1738.03  73
   1  -3   5 35259.2 1772.31   1
  -1   3  -5 32203.8 2415.12   6
  -1   3  -5 36457.6 1790.92  57
   1   3   5 37015.4 2644.93  28
   1   3   5 36565.9 1774.58  33
   1   3   5 39071.8 1783.34  14
   1  -3   5 30813.7 1719.24  70
   1   3   5 35877.9 1769.54  13
  -1  -3  -5 35323.1 2865.90  60
   1  -3   5 33105.1 1701.26  87
  -1  -3  -6 160.105 735.009  61
   1  -3   6 211.750 167.561 102
   1   3   6 459.122 308.611  37
   1  -3   6 41.8964 242.382 119
  -1   3  -6 951.850 530.189   6
   1  -3   6 325.560 219.965  35
  -1  -3  -6 139.347 561.090  60
   1  -3   6 562.453 506.424  23
   1  -3   6 317.671 205.503 109
   1   3   6 143.161 281.830  14
  -1   3  -6 323.178 238.044  41
  -1  -3  -6-335.545 587.196  81
   1   3   6 263.487 191.112   4
  -1   3  -6-23.3158 253.756  75
  -1   3  -6 140.756 177.276  72
   1  -3   6 157.715 255.894   5
  -1   3  -6-55.0836 244.754  73
   1   3   6 124.112 512.094  28
  -1   3  -6 21.7761 235.389  57
   1  -3   6 583.602 401.361  66
   1   3   6 237.644 234.339  33
   1  -3   6 116.700 420.323  65
   1  -3   6 22.2494 199.462 108
   1  -3   6 44.4172 249.049   1
  -1  -3  -6 365.564 548.571  63
  -1  -3  -6 153.974 248.822  89
   1   3   6 315.075 320.453  13
  -1   3  -7 21068.5 1111.74  41
   1   3   7 17668.9 1038.54   4
  -1   3  -7 18935.8 1054.80  73
   1  -3   7 21412.2 1079.01 109
  -1  -3  -7 20437.1 1072.03  89
   1  -3   7 17430.7 1017.64 100
  -1   3  -7 20135.7 1082.32  57
   1   3   7 20988.1 1081.85  33
   1   3   7 21265.3 1130.39  37
   1  -3   7 22196.7 1108.16 108
   1  -3   7 22472.9 1097.41  35
   1  -3   7 17478.5 1032.68 102
   1   3   7 20488.0 1116.51  14
  -1  -3  -7 21604.8 1111.24  95
   1  -3   7 21868.9 1106.84 119
  -1   3  -8 8955.28 541.614  57
  -1  -3  -8 8592.49 551.921  95
   1  -3   8 8112.96 507.353 109
  -1   3  -8 8729.56 540.090  73
   1  -3   8 7213.92 493.217 102
  -1  -3  -8 8880.04 535.166 111
  -1   3  -8 8789.34 562.848  41
   1   3   8 9382.71 568.862  14
  -1  -3  -8 7717.54 534.164  89
   1   3   8 8951.18 538.146  33
   1  -3   8 7273.86 495.569 128
   1  -3   9 24116.6 1018.62   5
   1   3   9 17268.9 960.403  14
  -1  -3  -9 20085.7 999.485  95
  -1   3  -9 18977.1 972.414  57
   1  -3   9 22725.0 1024.18   9
  -1   3  -9 20688.0 976.328  73
   1   3   9 18707.9 975.999  39
   1  -3   9 16732.9 955.441 128
   1   3   9 20678.2 986.908  15
   1  -3   9 20575.7 1009.37   7
   1   3   9 20711.7 976.851  33
   1   3   9 21584.5 1004.54  32
   1  -4  -9 8407.61 467.602 111
   1   4  -9 7172.11 459.093  56
  -1  -4   9 7414.55 439.689 109
  -1  -4   9 8772.03 462.179   5
  -1  -4   9 7094.37 447.954   9
  -1   4   9 7471.11 453.053  37
   1  -4  -9 7662.47 443.164 117
   1  -4  -9 6852.07 416.155  75
  -1  -4   9 8352.76 455.915  35
   1   4  -9 8161.28 467.940  73
  -1  -4   9 7729.31 453.421 108
   1  -4  -8 2545.61 322.895 117
  -1  -4   8 1839.14 256.345 108
  -1   4   8 1991.36 245.462   3
  -1  -4   8 2192.15 273.382   5
   1  -4  -8 2731.20 309.915  94
   1  -4  -8 2423.54 318.899  69
   1   4  -8 1996.90 271.902 121
   1  -4  -8 2855.01 323.025  75
   1   4  -8 2127.07 306.249  73
  -1  -4   8 2773.40 268.508 119
  -1   4   8 2674.27 289.170  14
  -1  -4   8 2297.10 271.985  35
  -1   4   8 2262.76 259.882  33
  -1   4   8 2236.61 321.834  37
  -1  -4   8 2586.57 283.568   9
   1  -4  -8 2499.52 247.655 113
   1  -4  -7 41233.8 1962.79 113
   1  -4  -7 37528.7 2004.64  69
   1   4  -7 42954.1 1971.59 129
   1   4  -7 38569.2 1933.60 121
  -1  -4   7 39198.8 1963.02 108
   1  -4  -7 41536.6 2088.77  94
  -1   4   7 35200.1 1941.52   3
  -1  -4   7 43475.8 1999.69  85
  -1  -4   7 42710.8 1978.96  87
  -1  -4   7 42968.5 1966.91   5
  -1   4   7 40763.9 1956.18  14
  -1   4   7 41369.2 1970.07  33
   1   4  -7 42167.4 1989.26  73
  -1  -4   7 42171.9 1950.59 119
   1  -4  -6 35371.5 1671.52 113
  -1  -4   6 31235.9 1648.59 108
  -1  -4   6 34186.9 1652.90   5
  -1   4   6 30966.9 1660.45  16
   1   4  -6 37064.2 1745.90  56
  -1  -4   6 33625.2 1703.80  85
   1  -4  -6 30746.5 1651.41  69
   1   4  -6 34501.0 1696.13 129
   1   4  -6 37376.8 1727.87  73
  -1  -4   6 36190.8 1701.10  87
   1  -4  -6 33381.5 1621.45  74
   1   4  -6 30805.7 1641.87 121
  -1   4   6 33250.3 1671.97   3
  -1   4   6 35127.0 1704.18 114
  -1   4   6 31330.3 1629.69  13
  -1  -4   6 31979.4 1625.64 119
  -1  -4   5 76118.0 3580.55 119
   1  -4  -5 77602.3 4603.31  60
   1   4  -5 82951.0 3719.61  56
   1   4  -5 77410.1 3594.77  11
  -1  -4   5 75025.3 3608.09   5
   1  -4  -5 68089.5 4201.56  83
  -1   4   5 79710.6 3647.06 114
   1   4  -5 83870.1 3679.94 129
  -1  -4   5 85118.2 3701.47  85
   1   4  -5 71679.0 4313.22  62
   1  -4  -5 75571.7 3592.78  74
   1   4  -5 85236.8 3704.98  73
   1  -4  -5 64550.4 4178.82  81
  -1   4   5 81136.6 3660.29   3
   1   4  -5 76214.6 3629.50 121
  -1  -4   5 65754.9 4277.80  65
  -1   4   5 79615.3 3620.87  16
  -1   4   5 75530.7 3588.83  13
   1  -4  -5 83226.8 4717.63  61
  -1   4   4 331.469 243.188   3
   1  -4  -4 289.584 368.796  83
   1  -4  -4 748.459 527.309  84
  -1  -4   4 45.4521 243.962  93
  -1  -4   4-104.161 363.287  65
   1   4  -4-281.017 367.694  27
   1   4  -4 61.9792 222.588  11
   1  -4  -4 349.440 478.476  81
  -1  -4   4 410.744 616.365  77
   1   4  -4 211.776 185.136  26
  -1   4   4 204.218 239.168  46
   1   4  -4 362.829 294.564 129
   1   4  -4 333.960 322.249  73
   1  -4  -4 465.936 544.977  60
  -1   4   4 97.5216 351.293  27
  -1   4   4 234.619 245.492  13
   1   4  -4 338.879 290.748 121
  -1   4   4 85.7999 211.720  72
   1   4  -4 384.032 316.152  56
  -1  -4   4-239.802 482.818  66
   1  -4  -4 245.070 160.348 127
  -1   4   4 433.987 247.640 120
  -1   4   3 555.000 459.455  27
   1  -4  -3 1060.92 655.256  61
   1  -4  -3 1672.60 596.388  60
   1   4  -3 408.744 413.103  27
   1   4  -3 850.743 313.417  56
   1  -4  -3 742.243 276.550  94
  -1  -4   3 992.708 272.474  93
  -1   4   3 1007.13 275.488 120
   1  -4  -3 1211.97 210.121  47
   1  -4  -3 794.886 439.807  83
  -1  -4   3 1349.99 626.124  77
  -1   4   3 826.227 230.530  12
   1   4  -3 782.281 322.425  73
  -1   4   3 931.526 246.432  72
   1   4  -3 955.319 215.702  72
   1   4  -3 1235.34 312.928  11
  -1   4   3 1032.50 257.879  46
  -1   4   3 597.621 204.736   3
   1   4  -3 879.637 244.111  18
   1  -4  -3 503.160 497.616  84
   1   4  -3 763.913 258.553 115
  -1   4   3 625.137 168.774  33
   1   4  -3 587.722 285.896 129
  -1  -4   3 769.989 460.024  65
  -1  -4   3 1183.39 584.721  66
  -1   4   2 172329. 7467.50  46
   1   4  -2 161817. 7481.56 115
  -1   4   2 160744. 8351.60  27
   1   4  -2 170354. 7462.40 129
   1  -4  -2 170427. 7461.13  47
   1  -4  -2 170638. 8314.95  79
  -1   4   2 180044. 7534.63 120
   1  -4  -2 156093. 8093.42  60
  -1   4   2 157814. 7436.84  12
   1   4  -2 145683. 7429.30  72
  -1   4   2 170839. 7480.03  72
   1  -4  -2 180588. 7490.57  70
   1   4  -2 165101. 7468.66  56
   1   4  -2 164532. 7513.51  11
   1  -4  -2 183645. 8440.75  61
   1  -4  -2 152143. 8108.98  84
   1  -4  -2 173852. 7470.54  94
  -1  -4   2 150268. 8267.03  66
   1   4  -2 142978. 8182.73  27
   1   4  -1 1686.70 299.876  56
   1  -4  -1 1827.13 538.127  60
   1   4  -1 1377.75 631.368  27
   1  -4  -1 1652.64 676.045  61
   1  -4  -1 2153.77 310.851  94
  -1   4   1 1446.73 247.907  12
   1   4  -1 1522.17 277.021 115
   1  -4  -1 1398.80 218.708   8
  -1   4   1 1894.35 284.053 105
   1  -4  -1 962.591 566.827  80
   1   4  -1 1199.17 307.498  11
   1  -4  -1-537.220 873.125  79
  -1   4   1 1413.82 274.352  72
  -1   4   1 1210.41 285.173  44
   1   4  -1 1113.09 234.981  72
   1  -4  -1 1930.31 291.661  70
   1  -4  -1 1899.29 544.830  66
  -1  -4   1 1138.75 627.482  66
   1  -4  -1 2055.80 592.669  84
  -1  -4   1 1813.71 238.954  70
  -1  -4   1 2378.67 607.719  61
  -1  -4   0 41098.3 2656.67  61
  -1   4   0 42577.7 2043.60  44
  -1   4   0 40128.9 2784.45  27
   1   4   0 42726.3 2029.10  72
   1   4   0 41519.2 2030.49  12
   1  -4   0 40631.6 2923.87  66
  -1   4   0 46419.6 2100.49 120
  -1   4   0 41523.2 2010.60  52
   1  -4   0 43651.1 2028.88  94
   1  -4   0 46383.6 2051.42  70
   1   4   0 42813.0 2042.63 115
   1  -4   0 39791.0 2730.10  79
   1  -4   0 41640.0 3027.75  80
  -1  -4   0 43039.6 2787.87  80
  -1  -4   0 40550.3 2609.75  79
  -1   4   0 40565.0 2012.34  42
   1  -4   0 37277.0 2008.88   8
   1  -4   0 43234.4 2803.97  61
  -1   4   0 43749.8 2048.09 129
  -1   4   0 41421.2 2039.62 105
   1  -4   0 41200.5 2009.63 109
  -1  -4   0 39322.7 2764.12  66
   1   4   0 43452.3 2049.46  11
  -1   4   0 37139.8 2002.86  12
   1  -4   1 268493. 12312.6 109
  -1   4  -1 266278. 13070.7  27
  -1  -4  -1 282215. 13058.8  61
  -1   4  -1 276204. 12278.2 120
   1  -4   1 268725. 12267.7   9
  -1  -4  -1 269181. 13006.0  80
  -1   4  -1 284050. 12305.5  72
  -1   4  -1 256820. 12234.8  42
  -1  -4  -1 277274. 12939.4  79
   1   4   1 286006. 12274.8  72
  -1   4  -1 274115. 12279.4 105
   1  -4   1 285371. 12273.7  70
   1  -4   1 264677. 13112.6  80
   1  -4   1 269148. 13080.6  61
   1  -4   1 256841. 13321.5  66
   1   4   1 265180. 12286.3 114
   1   4   1 288907. 12269.3  12
   1   4   1 263460. 13082.6  27
  -1   4  -1 278635. 12286.7  44
  -1   4  -1 274610. 12246.6  52
   1   4   1 290883. 12273.0  46
  -1  -4  -2 20081.0 1679.57  61
   1   4   2 19004.0 1015.16 114
  -1   4  -2 15490.8 978.404 105
  -1   4  -2 15232.0 915.520 120
  -1   4  -2 17349.2 1001.56 129
   1   4   2 15450.0 924.711  58
  -1  -4  -2 16672.2 1444.34  60
   1  -4   2 18324.6 972.133  70
  -1   4  -2 18052.6 1020.93  72
   1   4   2 18505.2 967.649  46
   1  -4   2 14195.6 1386.80  80
  -1  -4  -2 19799.3 1589.39  80
   1   4   2 16956.3 912.798  33
   1  -4   2 17637.4 1033.74 109
  -1   4  -2 16601.9 1484.50  27
   1   4   2 15294.1 1392.70  28
  -1   4  -2 16380.1 936.110  52
   1  -4   2 14976.0 1511.33  67
   1  -4   2 16903.8 1633.53  66
  -1   4  -2 16131.1 947.367  56
   1  -4   2 14706.5 1509.47  61
   1   4   2 18052.4 961.874  12
   1  -4   2 17345.4 1009.46   9
   1  -4   2 18450.8 1009.16  93
   1   4   2 16952.4 1484.32  27
   1  -4   3 36691.0 2848.66  61
   1  -4   3 44798.2 2231.00  85
   1  -4   3 51850.8 2359.39   5
   1  -4   3 42347.2 2190.23  35
   1   4   3 47673.3 2218.99  16
   1   4   3 45098.8 2194.80  58
  -1   4  -3 43416.0 2206.40  52
   1  -4   3 44556.1 2270.62  93
   1  -4   3 36740.4 3053.11  67
   1  -4   3 49512.8 2360.31   9
   1   4   3 48166.7 2183.10  26
   1  -4   3 37310.0 2830.19  77
   1  -4   3 44963.6 2230.82  70
   1   4   3 48612.3 2209.97  33
  -1   4  -3 42073.2 2227.46  73
   1   4   3 51163.0 2242.86  12
  -1   4  -3 47715.9 2274.32  57
  -1   4  -3 49764.1 2287.40  72
   1   4   3 44687.9 2862.51  28
   1   4   3 49038.5 2228.47  13
  -1   4  -3 47751.8 2297.25 129
  -1   4  -3 38074.8 2717.64  27
   1  -4   3 46869.2 3051.82  66
   1   4   3 46014.7 2198.35  51
  -1  -4  -3 51365.1 3148.32  61
   1  -4   3 44021.9 2211.65 108
   1   4   3 35471.8 2666.11  27
   1  -4   3 47294.6 2266.76 109
  -1  -4  -3 43319.0 2895.53  84
  -1  -4  -4 17232.7 1665.37  60
  -1   4  -4 19596.6 1044.03  57
   1   4   4 15964.7 952.512  58
  -1   4  -4 20578.4 1098.00 129
   1  -4   4 18918.8 1005.30 109
   1  -4   4 16511.3 953.665 108
   1  -4   4 16881.4 1023.84   5
  -1   4  -4 16693.3 1004.26  73
   1   4   4 16091.4 887.994  26
  -1   4  -4 16441.0 922.057  52
  -1  -4  -4 18735.3 1783.25  61
   1   4   4 17786.0 966.688  51
   1   4   4 17374.0 1583.82  28
  -1   4  -4 18197.6 983.709  72
  -1  -4  -4 17524.5 1567.27  81
   1  -4   4 16121.1 1553.16  77
   1  -4   4 16724.2 972.678  70
   1  -4   4 16256.8 927.116  87
   1  -4   4 18288.4 1001.40  85
   1   4   4 17729.3 990.413  13
   1  -4   4 16300.3 992.430   7
   1  -4   4 16324.6 941.892  35
  -1  -4  -4 16645.8 1535.79  84
   1  -4   4 17322.4 1072.61   9
   1   4   4 18299.1 981.407  33
   1   4   4 17825.4 985.934  14
   1  -4   5 8411.08 559.646 109
   1  -4   5 6599.56 510.539 108
  -1  -4  -5 6785.36 541.972  95
  -1   4  -5 7937.74 562.509  57
   1   4   5 7396.82 490.549  22
   1  -4   5 6164.43 467.560  87
   1  -4   5 7542.07 592.280   9
  -1   4  -5 6935.10 547.378  73
   1   4   5 8667.14 608.874  37
  -1   4  -5 7546.44 500.781  72
   1  -4   5 7815.48 548.285  85
   1  -4   5 6255.58 506.697   7
   1   4   5 7386.56 574.881  13
   1  -4   5 6865.31 506.043  35
   1   4   5 8352.02 578.128  33
   1   4   5 7624.38 567.359  14
   1  -4   5 7983.81 577.341   5
   1  -4   6 41111.2 1845.00   5
  -1  -4  -6 32465.8 1815.50  95
   1  -4   6 41322.3 1867.02   9
   1  -4   6 32220.5 1785.17   7
  -1   4  -6 36841.3 1790.99  73
   1  -4   6 38941.6 1807.69  35
   1   4   6 40825.8 1862.43  14
  -1   4  -6 36653.8 1802.11  57
   1  -4   7 31346.9 1396.40   9
   1  -4   7 27819.1 1347.72 109
   1  -4   7 29827.2 1373.53   5
  -1  -4  -7 24788.7 1341.54  95
   1  -4   7 22190.4 1315.57   7
  -1   4  -7 30503.9 1377.50 129
   1  -4   7 28636.7 1349.12  35
   1   4   7 27338.2 1367.77  14
   1   4   7 28552.1 1355.39  33
   1   4   7 27415.7 1334.97  32
  -1   4  -7 25912.7 1316.87  73
   1   4   8 17095.8 791.841  15
  -1  -4  -8 15426.2 759.558 111
   1   4   8 15486.2 782.428  14
   1  -4   8 18133.3 820.252   9
  -1   4  -8 15613.6 795.839  56
   1   4   8 16109.1 778.381  32
   1  -5  -7 63.2074 132.220 113
  -1  -5   7 203.939 118.715  35
  -1  -5   7 252.148 112.902 108
  -1   5   7 295.967 177.292  14
   1  -5  -7 126.901 196.604 117
   1  -5  -7-74.2191 175.101  75
  -1   5   7 206.258 200.097  37
   1   5  -7 132.373 143.027 105
  -1  -5   7 10.2175 132.160 109
   1   5  -6 617.360 251.588  56
  -1  -5   6 278.075 145.624 108
  -1   5   6 498.119 215.472  14
  -1  -5   6 894.026 245.639  85
   1  -5  -6 605.897 196.027 113
  -1  -5   6 261.900 149.964  35
   1  -5  -6 802.735 160.184  74
   1   5  -6 838.719 202.465 105
   1  -5  -6 256.486 238.956  70
  -1   5   6 472.109 275.328  16
  -1  -5   6 368.964 161.332 109
  -1  -5   6 734.509 226.841  87
   1   5  -6 271.000 149.524 115
  -1   5   5 332.701 223.980 114
  -1  -5   5 112.692 169.799 109
   1   5  -5 179.378 231.994 105
  -1  -5   5 76.6958 274.663  85
   1   5  -5 107.241 162.853  11
  -1  -5   5 140.117 135.884 108
   1   5  -5 604.642 206.228 115
  -1  -5   5-17.1385 261.947  87
   1   5  -5 294.382 290.949  56
   1  -5  -5 287.162 196.723  74
  -1  -5   5 23.0474 149.443  35
  -1   5   5 145.391 229.313  13
  -1   5   5 62.3519 286.665  16
   1  -5  -5 154.794 262.554  94
  -1  -5   4 196689. 9343.68 109
  -1   5   4 219140. 9398.97 114
  -1  -5   4 201306. 9382.28  93
   1   5  -4 215510. 9433.37 105
  -1   5   4 215869. 9360.32  16
  -1   5   4 217139. 9340.77  13
   1   5  -4 213773. 9411.16  56
   1   5  -4 204175. 9376.89 115
  -1  -5   4 217226. 9408.65  85
   1   5  -4 195034. 9308.94  26
   1  -5  -4 237059. 9420.73  70
   1  -5  -4 193983. 9315.82 127
   1   5  -4 221918. 9346.49  11
  -1   5   3 57841.4 2696.11 114
  -1  -5   3 50287.7 2657.65 109
   1   5  -3 52218.2 2641.15  26
   1   5  -3 56642.4 2738.28 105
   1  -5  -3 58594.8 2691.35  94
  -1   5   3 57941.5 2690.03  46
   1   5  -3 57035.8 2688.43  11
  -1   5   3 56733.9 2663.88  13
   1  -5  -3 61468.4 2719.88  70
  -1   5   3 62465.6 2708.86  72
  -1  -5   3 54658.9 2698.78  93
   1  -5  -3 57900.7 2681.06 127
   1   5  -3 57954.3 2739.02 115
   1   5  -2 1347.24 303.835 115
   1   5  -2 1028.37 292.086  12
   1   5  -2 1347.63 320.289 105
   1   5  -2 1239.90 264.397  26
  -1   5   2 1713.05 279.680 114
   1  -5  -2 1858.31 303.834  94
  -1  -5   2 1296.81 290.720  93
   1  -5  -2 1541.96 243.347  47
  -1   5   2 1607.44 292.451  46
  -1   5   2 1695.95 303.566  72
   1  -5  -2 1886.16 295.240  70
   1   5  -2 1290.79 331.914  11
   1  -5  -2 1578.90 287.559 127
   1  -5  -1 23309.5 1168.65  70
  -1   5   1 18412.3 1090.48 114
   1   5  -1 22887.6 1172.07  26
   1   5  -1 22537.9 1214.03  11
   1   5  -1 20454.3 1169.99  46
   1  -5  -1 24381.2 1188.45  93
   1  -5  -1 20821.9 1158.78  47
  -1   5   1 20782.4 1157.25  46
   1   5  -1 22397.7 1178.16 105
   1   5  -1 21241.1 1160.90  12
  -1   5   1 19082.5 1132.27  12
   1   5   0 22353.7 1202.86  12
   1   5   0 23641.2 1216.93  46
   1  -5   0 19375.0 1198.45 100
  -1  -5   0 21599.1 1159.51  70
   1  -5   0 23269.4 1207.82  70
   1   5   0 25406.8 1256.17  11
   1   5   1 5900.60 462.990  26
   1  -5   1 4868.75 428.894 109
   1   5   1 4379.08 410.867  58
  -1  -5  -1 5290.44 409.144  94
   1   5   1 4741.11 413.493  51
   1  -5   1 5265.98 447.807  70
   1   5   1 5075.11 451.981  46
  -1   5  -1 4859.72 444.631  44
  -1   5  -1 5709.36 489.078  72
  -1  -5  -1 5220.96 415.725  70
   1   5   1 5593.45 462.851  12
  -1   5  -2 10547.4 710.917  44
   1   5   2 12271.3 687.980  26
   1  -5   2 10669.4 704.052  85
  -1   5  -2 11585.9 760.136 105
   1   5   2 11768.8 714.752  12
   1  -5   2 10843.0 745.104  93
   1   5   2 10607.0 665.834  51
  -1  -5  -2 10345.5 656.870  94
  -1   5  -2 12820.2 786.848 129
   1  -5   2 9056.59 680.972   8
  -1   5  -2 12336.9 739.108  72
   1  -5   2 9872.16 681.526  70
   1   5   2 12468.4 728.635  16
   1   5   2 10924.1 668.655  58
   1  -5   2 10628.3 732.654 109
   1   5   3 9287.00 594.203  58
  -1   5  -3 8368.05 619.032  56
  -1  -5  -3 10076.6 613.981  94
   1   5   3 9531.51 593.513  51
   1   5   3 9112.07 553.844  45
   1   5   3 9083.74 629.996  13
  -1   5  -3 8422.73 615.960 105
   1   5   3 8885.96 564.749  26
  -1   5  -3 9725.77 607.131  72
  -1   5  -3 10414.7 659.580  44
   1   5   3 9932.67 638.579  16
   1  -5   3 9778.87 627.198 109
   1   5   3 10221.2 631.714  37
   1   5   3 10689.8 641.466  14
  -1   5  -3 11056.5 729.537 129
   1  -5   3 10279.2 632.210  85
  -1   5  -4 63250.2 2842.98  44
   1  -5   4 63419.5 2844.91 109
  -1   5  -4 57842.1 2821.76  56
  -1  -5  -4 62645.4 2849.02  94
   1   5   4 61863.6 2821.20  22
  -1   5  -4 66023.8 2884.32 129
   1  -5   4 54659.5 2805.75  85
   1  -5   4 62966.8 2843.60 100
   1   5   4 59952.4 2791.83  45
  -1   5  -4 53937.2 2798.90 105
   1   5   4 60911.4 2840.23  16
   1   5   4 64442.2 2846.89  13
   1   5   4 66993.5 2871.39  37
   1  -5   5 35452.7 1618.53 109
  -1  -5  -5 35886.3 1661.63  94
   1  -5   5 33338.8 1602.83  47
   1   5   5 35187.1 1620.49  37
   1   5   5 33051.3 1592.62  45
  -1   5  -5 34927.1 1599.07  44
  -1   5  -5 32526.9 1596.14  56
  -1   5  -5 38457.5 1644.81 129
   1   5   5 35420.3 1638.36  13
   1   5   5 38968.3 1657.23  14
   1  -5   6 172.611 126.657 100
  -1   5  -6 282.228 161.607  56
   1   5   6 467.387 177.359  45
  -1   5  -6 194.058 193.552 129
   1   5   6 154.061 151.941  37
   1   5   6 125.728 158.723  15
   1   5   6 211.537 194.173  14
   1   6  -4 332.572 136.726  46
   1  -6  -4 235.217 163.514 113
  -1   6   4 370.626 167.964  14
  -1   6   4 487.615 202.461  16
  -1  -6   4 271.876 101.894 100
   1   6  -3 5376.64 362.611  46
   1   6  -3 5267.67 353.798  13
   1  -6  -3 5913.90 350.485  74
   1   6  -3 4986.30 316.332  12
  -1   6   3 5958.90 386.039  16
  -1   6   3 5287.54 345.764  13
   1   6  -2 121850. 5318.31  12
  -1   6   2 131223. 5322.44  13
   1  -6  -2 143386. 5355.81  74
   1   6  -2 114845. 5297.98  22
   1   6  -2 130375. 5346.48  46
   1   6  -2 91643.7 5272.86  51
   1   6  -2 124603. 5337.95  13
  -1   6   2 136280. 5340.35  16
   1  -6  -2 121444. 5332.73 127
  -1  -6   2 109404. 5317.31  47
   1   6  -1 157.769 160.775  22
   1   6  -1 101.795 203.792  46
  -1   6   1 11.9906 236.144  13
  -1   6   1 114.955 205.534  46
   1  -6  -1 403.170 199.151 127
   1   6  -1 160.620 186.852  12
   1   6  -1 396.517 242.747  13
  -1   6   0 3792.74 332.674  46
   1   6   0 3368.70 308.610  12
   1  -6   0 3078.61 301.081  47
   1  -6   0 3583.51 323.206 127
   1  -6   1 8166.34 507.652 127
  -1   6  -1 8489.99 543.813  46
   1   6   1 9748.52 540.946  22
   1  -6   1 8379.19 526.250  47
   1  -6   2 4301.76 302.661 100
   1   6   2 5662.03 362.633  22
   1   6   2 5556.85 372.418  13
   1  -6   2 4983.11 339.983  47
  -1   6  -2 4716.02 351.834  46
   1  -6   2 4907.64 326.866 127
   1  -6   3 656.020 141.909  47
   1  -6   3 597.074 123.271 100
   1   6   3 741.381 202.963  13
   1  -6   3 634.693 110.207 127
   1   6   3 978.102 155.993  22
   1   6   3 681.190 186.937  14
  -1   6  -3 805.813 159.440  46
   1   6   3 877.947 166.402  40
   2   0 -12 55930.4 2447.50  75
   2   0 -12 56752.1 2428.61 101
  -2   0  12 52978.5 2432.05   4
  -2   0  12 49970.6 2420.34   1
   2   0 -11-97.7800 229.501 101
  -2   0  11 14.0265 162.701   4
   2   0 -11 11.7007 198.197  73
  -2   0  11-13.4660 176.519   1
   2   0 -11-92.5699 201.285  75
  -2   0  10 16625.1 903.256   2
  -2   0  10 18237.5 926.631   1
  -2   0  10 15980.9 882.222 132
   2   0 -10 16111.2 889.050  73
   2   0 -10 17361.7 933.897  75
   2   0 -10 14479.4 847.522  69
  -2   0  10 17114.2 902.989 107
   2   0  -9-77.7380 233.447 117
   2   0  -9-212.296 245.734 111
  -2   0   9-164.380 198.392   2
  -2   0   9 245.415 224.201 107
   2   0  -9 50.1784 238.105  73
  -2   0   9-138.011 645.616  31
   2   0  -9 82.4083 187.708  74
   2   0  -9 312.975 195.073  69
   2   0  -9 102.701 443.428  63
  -2   0   9 236.074 187.138 132
   2   0  -9 38.5026 154.610 130
   2   0  -8 145302. 6167.73 111
   2   0  -8 121901. 6819.23  63
   2   0  -8 128505. 6151.16  74
  -2   0   8 135309. 7322.87  31
  -2   0   8 143962. 6167.77 132
   2   0  -8 142250. 6144.01  73
   2   0  -8 118211. 7083.80  17
  -2   0   8 144786. 6202.31   2
   2   0  -8 133587. 7198.72  62
   2   0  -8 137908. 6164.00  69
  -2   0   8 135582. 7023.80  68
  -2   0   8 125554. 6095.98  96
  -2   0   8 139216. 6180.28 125
   2   0  -7 442.541 675.534  62
   2   0  -7-135.705 204.889 117
   2   0  -7 84.8787 404.346  63
  -2   0   7-135.344 678.415  31
  -2   0   7 18.8585 208.628 125
   2   0  -7-180.580 209.010 111
  -2   0   7-70.2316 303.230  65
  -2   0   7 245.579 202.660   2
   2   0  -7 271.313 213.681  75
   2   0  -7 127.107 214.394  74
   2   0  -7-124.979 210.683  73
   2   0  -7-123.308 702.097  17
  -2   0   7-101.984 519.377  68
   2   0  -6 91723.9 4827.40  60
   2   0  -6 103402. 4567.05 117
  -2   0   6 108992. 4566.97  97
   2   0  -6 100174. 5107.68  63
   2   0  -6 85678.8 4727.79   6
  -2   0   6 99050.5 4551.50   2
   2   0  -6 106920. 4593.39  74
  -2   0   6 100696. 5314.53  31
   2   0  -6 107254. 5307.12  17
   2   0  -6 103184. 4585.29  53
   2   0  -6 92951.5 4579.18  75
  -2   0   6 106958. 5161.32  68
  -2   0   6 96504.0 4950.86  65
   2   0  -6 110482. 5243.80  62
   2   0  -5-172.169 419.752  62
   2   0  -5 179.336 399.133  63
   2   0  -5-154.845 173.897   6
   2   0  -5-241.380 289.762  60
  -2   0   5 89.1225 244.046  65
   2   0  -5-33.3490 208.032  59
  -2   0   5-301.527 498.708  78
  -2   0   5-62.5924 421.699  31
   2   0  -5 63.2074 433.379  17
  -2   0   5 224.732 388.526  68
  -2   0   5 23.8157 227.435  97
   2   0  -4 310819. 13327.5  69
  -2   0   4 285595. 13332.2  97
  -2   0   4 286259. 13324.4  87
  -2   0   4 343293. 13809.0  78
   2   0  -4 346090. 13745.4  62
  -2   0   4 315012. 13686.6  31
  -2   0   4 333448. 13703.1  68
   2   0  -4 301872. 13578.1  59
   2   0  -4 315381. 13687.1  63
   2   0  -3 386.947 267.969  60
   2   0  -3 37.7252 341.325  62
   2   0  -3-36.0385 127.158  69
   2   0  -3 31.1133 242.579  83
  -2   0   3-39.3600 320.876  78
  -2   0   3-36.0161 240.466  68
   2   0  -3 134.020 230.196  63
  -2   0   3-31.2597 268.461  31
  -2   0   3-77.6374 201.770  64
  -2   0   2 112030. 5095.06  68
   2   0  -2 105933. 4981.18  83
  -2   0   2 114491. 5048.38  64
  -2   0   2 101543. 4972.78  31
   2   0  -2 106065. 4908.64  63
   2   0  -2 117736. 5114.45  67
   2   0  -2 117839. 5120.70  62
  -2   0   1 15.1671 172.734   6
  -2   0   1 193.072 227.889  76
   2   0  -1 168.904 143.013  83
   2   0  -1-29.4123 219.965  67
   2   0  -1-213.488 303.280  62
  -2   0   1-156.312 293.850  64
  -2   0   1 490.825 304.207  82
  -2   0   1-59.8232 197.440  30
  -2   0   0 111053. 5458.17  76
  -2   0   0 108669. 5420.98   6
  -2   0   0 124224. 5574.09  64
  -2   0   0 123179. 5584.97  82
   2   0   0 128959. 5477.64  67
   2   0   1-53.7474 216.395  28
  -2   0  -1 23.3133 225.075  63
  -2   0  -1 103.112 404.632   6
   2   0   2 374076. 17108.9  28
   2   0   2 377203. 16888.2  70
   2   0   2 399820. 17167.5  59
  -2   0  -2 391778. 17322.1   6
  -2   0  -2 393404. 17249.6  63
  -2   0  -3 127.385 447.850   6
  -2   0  -3 209.364 376.974  63
   2   0   3 244.859 215.904  59
  -2   0  -3 8.98333 99.0707  92
  -2   0  -3 324.066 595.056  82
   2   0   3-199.164 347.222  28
  -2   0  -4 338838. 15437.9  98
  -2   0  -4 366421. 15952.3  63
   2   0   4 359707. 15474.2   4
   2   0   4 352024. 15483.9 102
   2   0   4 343614. 15452.4  14
   2   0   4 336073. 15445.9  32
  -2   0  -4 370778. 15474.5  86
  -2   0  -4 376260. 16106.3   6
   2   0   4 332429. 15798.3  28
  -2   0  -5 157.223 412.676  63
  -2   0  -5 138.629 121.032  98
   2   0   5 162.296 253.086  28
  -2   0  -5 51.8341 140.021  86
   2   0   5-142.458 189.068   1
   2   0   5 35.7002 180.405   4
   2   0   5 58.7087 169.007 102
   2   0   5 92.4740 187.721  15
   2   0   5 70.2945 210.503  14
   2   0   5 102.643 204.917  32
  -2   0  -5-92.6123 464.228   6
   2   0   6 69947.6 3022.23 102
   2   0   6 68087.7 3002.15   4
  -2   0  -6 60205.6 2964.68  86
  -2   0  -6 61207.9 3752.79   6
  -2   0  -6 66998.2 3815.32  82
  -2   0  -6 67591.0 3010.27  90
   2   0   6 58518.5 2956.82   1
   2   0   6 62649.0 2968.24  15
   2   0   6 62704.2 2995.67  14
   2   0   6 66047.2 2994.77  32
  -2   0  -6 59044.9 3595.45  63
   2   0   7 21.9278 215.356 102
  -2   0  -7 396.533 437.223  63
  -2   0  -7 260.546 200.303  90
  -2   0  -7-563.392 307.946  88
   2   0   7-200.092 232.795  32
   2   0   7 166.357 204.810  15
   2   0   7-486.963 289.979   4
  -2   0  -7 526.571 492.658  76
  -2   0  -7 229.229 227.891  73
  -2   0  -7 630.385 567.521  82
   2   0   7 44.6822 188.685 128
  -2   0  -7-183.187 368.772  64
   2   0   8 62381.8 2870.21   4
  -2   0  -8 62058.5 2845.60  89
  -2   0  -8 63288.5 2869.40  88
  -2   0  -8 58460.7 2836.17  73
   2   0   8 62636.9 2882.21 102
   2   0   8 59139.6 2873.81 128
   2   0   9-14.4157 160.006 131
   2   0   9-215.225 170.633 102
   2   0   9 43.5002 152.620 110
  -2   0  -9 36.0973 185.739  89
  -2   0  -9 91.4271 204.225  73
  -2   0  -9-227.433 207.139 130
   2   0   9 188.949 139.433  39
   2   0   9-31.1580 154.916 128
  -2   0  -9-14.8401 184.157  88
   2   0  10 19893.0 962.534 128
   2   0  10 18374.9 952.471 131
  -2   0 -10 19861.3 971.047  41
  -2   0 -10 19441.3 938.588  73
   2  -1 -12 6.26602 161.713 101
   2   1 -12 167.058 139.271  75
  -2   1  12 244.396 121.930   4
   2  -1 -12 223.022 134.555  75
   2   1 -12 161.143 135.926  73
   2  -1 -11 7939.11 490.376  69
   2   1 -11 8541.49 515.370 101
  -2  -1  11 7938.80 482.811   4
  -2   1  11 8451.85 514.052   4
   2  -1 -11 8380.31 528.875  75
   2   1 -11 8578.95 511.757  73
   2  -1 -11 8642.27 492.945  73
   2  -1 -10 66448.0 2966.24 117
   2  -1 -10 66987.1 2970.15 111
  -2  -1  10 69646.3 2971.82 107
  -2   1  10 59255.4 2921.13   1
  -2   1  10 59654.8 2911.73 107
  -2   1  10 63245.5 2962.34   2
   2  -1 -10 67355.2 2991.51  75
   2   1 -10 64533.0 2944.49 101
  -2   1  10 61725.4 2942.89   3
   2   1 -10 62366.6 2938.34  73
   2  -1 -10 60764.0 2921.19  73
   2  -1 -10 64665.6 2957.34  69
  -2  -1   9 23289.3 1150.02 107
  -2  -1   9 21828.7 1112.13   2
   2  -1  -9 22377.1 1158.85 117
   2  -1  -9 22920.1 1157.35 111
   2   1  -9 21451.8 1127.04 101
   2  -1  -9 23520.8 1195.62  75
  -2   1   9 21986.4 1149.21   2
   2  -1  -9 20708.6 1114.20  74
   2   1  -9 22144.2 1131.07  73
   2  -1  -9 18883.1 1741.94  63
   2  -1  -9 17861.7 1827.17  17
  -2   1   9 18248.7 1061.04 132
  -2   1   9 20886.6 1152.60   3
   2  -1  -9 24222.3 1167.81  69
  -2  -1   9 15260.9 1479.66  65
   2   1  -9 25269.7 1949.08  62
  -2  -1   9 14736.1 1676.68  31
  -2   1   9 19408.9 2010.21  31
   2   1  -9 16722.0 1587.93  63
  -2  -1   8 363.180 251.851 107
  -2  -1   8 876.123 300.338  97
  -2  -1   8 450.659 200.774   2
  -2   1   8 827.359 251.279   2
   2  -1  -8 670.249 734.804  17
   2  -1  -8 1156.34 292.923 117
   2   1  -8 841.130 251.184  75
  -2  -1   8 111.154 491.325  78
  -2   1   8 754.329 180.144 132
   2  -1  -8 891.502 309.512  75
   2  -1  -8 699.945 256.139  74
  -2   1   8 758.028 158.030  96
   2   1  -8 749.137 274.070  73
  -2   1   8 784.134 233.011 107
   2  -1  -8 713.188 269.516 111
   2  -1  -8 909.108 248.750  73
  -2  -1   8 862.618 441.197  65
  -2   1   8 1837.59 963.547  31
   2   1  -8 1056.97 237.963 112
   2   1  -8 180.650 439.124  63
   2   1  -8 829.107 716.054  62
   2  -1  -8 844.058 595.476  63
  -2  -1   8 970.152 228.898 125
  -2   1   8 418.454 246.940   3
   2  -1  -7 8624.52 565.488 117
  -2  -1   7 6391.65 500.540 125
   2  -1  -7 7673.53 904.305  60
  -2  -1   7 7914.03 541.452  87
   2  -1  -7 6576.17 505.471  53
   2   1  -7 8569.61 1254.17  62
  -2   1   7 7455.97 469.031  96
   2  -1  -7 8466.38 567.754  95
   2   1  -7 8822.81 524.667  75
   2   1  -7 7064.29 494.427  74
   2   1  -7 8149.68 522.224  73
   2  -1  -7 7508.82 522.047  74
   2   1  -7 5720.10 822.244  63
  -2  -1   7 6801.84 500.856   2
   2  -1  -7 6344.08 995.375  17
  -2   1   7 7136.99 518.291   2
   2   1  -7 6677.64 497.821  36
  -2   1   7 7061.43 504.345   3
  -2  -1   7 7650.64 865.777  66
  -2  -1   7 7066.99 972.763  65
  -2  -1   7 7468.93 1017.62  68
  -2   1   7 7109.46 461.912 132
  -2   1   7 7075.23 1157.33  31
   2  -1  -7 7019.69 1038.85  63
   2   1  -6 322198. 14566.5 112
   2  -1  -6 342871. 15252.0  60
   2  -1  -6 335383. 15069.5  62
  -2   1   6 349158. 14588.2  96
   2  -1  -6 331637. 14582.3  53
   2  -1  -6 344242. 14623.5  95
  -2  -1   6 335960. 15336.3  23
  -2  -1   6 346061. 14593.6  87
   2   1  -6 329974. 14587.1  75
   2   1  -6 329429. 14591.7  74
   2  -1  -6 335596. 14594.2  74
  -2  -1   6 351630. 15204.9  68
   2   1  -6 324701. 14586.4  73
   2  -1  -6 354911. 15276.2  63
   2  -1  -6 343690. 15236.2  17
   2   1  -6 327248. 14561.3  69
  -2  -1   6 309588. 14573.7   2
   2   1  -6 319678. 14597.2  36
  -2  -1   6 347260. 15368.0  78
  -2  -1   6 334682. 15208.9  65
  -2   1   6 316695. 14580.7   3
  -2   1   6 363956. 15409.2  31
  -2   1   6 320756. 14582.5 126
  -2   1   6 329187. 14596.3 125
  -2  -1   6 320378. 14576.3 125
   2  -1  -6 334241. 14610.2 113
   2   1  -6 382660. 15550.2  62
   2   1  -6 330885. 15089.1  63
  -2  -1   5 682.300 521.443  78
   2  -1  -5 475.898 391.236  62
   2  -1  -5 443.723 408.415  60
   2  -1  -5 726.342 280.313  61
   2   1  -5 385.873 242.522  21
   2   1  -5 769.762 387.524  63
  -2  -1   5 1079.29 560.189  23
  -2  -1   5 645.290 223.646  87
  -2  -1   5 594.051 191.508  85
   2   1  -5 552.799 153.916  69
  -2   1   5 744.856 396.039  68
  -2  -1   5 557.148 355.676  68
  -2   1   5 664.054 187.342  96
  -2   1   5 614.527 195.423  65
  -2  -1   5 1364.98 415.105  65
  -2   1   5 350.012 414.117  31
   2  -1  -5 236.330 380.790  63
   2   1  -5 1045.60 506.648  62
   2  -1  -4 9918.20 832.071  61
  -2  -1   4 13549.3 1127.06  23
   2   1  -4 9218.57 814.425  21
  -2  -1   4 10901.1 620.452  85
   2   1  -4 11040.4 864.024  63
   2   1  -4 12493.0 1149.58  17
   2  -1  -4 12213.5 971.241  60
  -2   1   4 13602.3 958.594  68
  -2  -1   4 13187.4 924.514  68
  -2   1   4 12249.2 621.981  96
  -2   1   4 10909.3 977.469  31
   2   1  -4 10307.9 987.901  62
   2  -1  -4 11714.0 890.657  62
  -2  -1   3 592412. 26255.0  77
   2  -1  -3 595350. 26162.5  60
   2  -1  -3 605696. 26072.4  61
   2   1  -3 566392. 26131.9  21
  -2   1   3 609423. 26161.2  64
   2   1  -3 594491. 26225.3  17
  -2  -1   3 600523. 26180.2  23
   2  -1  -3 572313. 25807.0  69
  -2   1   3 600024. 26095.3  68
  -2  -1   3 604120. 26085.7  68
   2   1  -3 573314. 25938.6  63
   2  -1  -3 595432. 26191.5  67
  -2   1   3 593394. 26154.6  31
   2  -1  -3 597891. 26070.0  62
   2  -1  -2 12447.9 892.289  61
   2   1  -2 12736.2 938.638  59
   2   1  -2 12481.5 662.758  26
   2   1  -2 12563.4 931.976  17
  -2  -1   2 12238.9 932.956  77
   2  -1  -2 11577.3 866.585  62
  -2   1   2 13029.8 628.483  96
   2  -1  -2 12276.8 626.353  69
  -2   1   2 12297.8 840.419  68
  -2  -1   2 12021.0 844.916  68
   2  -1  -2 14415.4 960.972  67
  -2   1   2 13225.1 926.074  30
  -2   1   2 14249.6 951.345  64
  -2  -1   2 11133.9 731.599  64
   2  -1  -1 2982.29 465.878  61
   2  -1  -1 3511.75 457.231  60
   2   1  -1 4744.22 533.101  59
   2   1  -1 3223.89 251.579  26
  -2  -1   1 2396.53 274.640  76
   2   1  -1 3262.85 454.515  62
   2   1  -1 4022.69 483.451  17
   2  -1  -1 3323.51 452.701  67
  -2   1   1 3086.39 449.532  64
  -2   1   1 3677.04 437.772   6
  -2   1   0 220889. 9517.53  91
  -2   1   0 247953. 9957.05  64
   2   1   0 228052. 9737.31  62
  -2  -1   0 212695. 9550.92  78
  -2  -1   0 192988. 9542.65  63
   2  -1   0 219805. 9729.65  79
  -2   1   0 227752. 9820.33   6
   2  -1   0 218724. 9513.15  25
  -2   1  -1 201111. 8667.70  76
   2   1   1 205231. 8568.24  28
  -2   1  -1 177762. 8207.16  91
  -2  -1  -1 192729. 8416.88  63
   2  -1   1 190862. 8254.84  70
   2   1   1 176008. 8234.40  67
  -2   1  -1 198338. 8638.95   6
   2   1   1 224606. 8769.72  21
   2   1   2 370506. 15382.6  28
  -2  -1  -2 329193. 15043.4  80
  -2   1  -2 330895. 14955.8  92
  -2  -1  -2 334122. 15148.7  84
  -2  -1  -2 344094. 15236.4  81
   2  -1   2 346552. 14995.3  70
   2   1   2 309114. 15000.8  67
   2  -1   2 393791. 15528.5  66
  -2   1  -2 379749. 15605.2  76
  -2   1  -2 362966. 15595.9   6
  -2   1  -2 409626. 15659.8  64
  -2  -1  -2 338469. 15253.6  63
   2   1   3 186839. 8511.24  28
  -2   1  -3 164158. 7969.06  92
  -2  -1  -3 182946. 8387.15  63
  -2   1  -3 188083. 8001.11  98
   2   1   3 149466. 8218.59  21
  -2   1  -3 191812. 8014.88  86
  -2  -1  -3 170837. 8342.81  81
  -2   1  -3 192402. 8652.68   6
  -2   1  -3 190807. 8692.86  63
   2  -1   3 186344. 8006.09  70
   2  -1   3 197837. 8490.76  66
  -2   1  -3 206163. 8610.53  64
   2   1   3 158877. 8181.88  31
  -2  -1  -4 33365.0 2019.64  63
  -2   1  -4 30496.5 1527.11  98
   2   1   4 33635.3 1553.16 128
  -2   1  -4 32777.3 2150.33   6
  -2   1  -4 32386.1 2064.16  64
   2  -1   4 30993.7 1544.01   4
  -2   1  -4 33799.4 1555.75  86
   2   1   4 32613.7 1546.55 102
  -2   1  -4 31332.3 2097.82  76
   2  -1   4 28380.4 1529.32   5
  -2   1  -4 36316.4 2202.19  63
   2   1   4 27732.2 1857.55  31
   2  -1   4 32402.2 1575.24 102
   2  -1   4 31695.7 1546.90  70
   2  -1   4 30338.6 1561.47   1
   2  -1   4 33535.3 1551.14  35
   2   1   4 30222.9 1556.98  14
   2   1   4 29224.1 1511.87  33
   2  -1   4 30971.6 1922.96  23
   2   1   4 32147.4 1527.97 110
   2   1   4 30092.0 2048.11  28
   2  -1   5 80599.1 3618.30   1
   2  -1   5 76147.2 3562.85 109
  -2   1  -5 81629.7 4316.81  63
   2  -1   5 80042.8 3624.13 102
   2  -1   5 74484.0 3582.66   5
   2   1   5 81086.5 3609.77 110
   2   1   5 79257.0 3618.23 102
  -2  -1  -5 76107.9 3557.08  86
  -2   1  -5 81553.4 3617.04  86
  -2   1  -5 77747.2 4273.28  76
   2  -1   5 78033.7 3590.87   4
  -2  -1  -5 79329.5 4199.04  63
   2   1   5 77684.4 3592.53  15
   2  -1   5 83658.7 3607.33  35
   2   1   5 79397.1 3626.43  14
   2   1   5 74394.2 3560.62  33
   2   1   5 79998.9 3607.78  32
  -2   1  -5 79119.8 4312.23   6
   2  -1   5 70804.3 4075.19  23
   2   1   5 83301.4 3639.78 128
  -2   1  -5 68179.5 4114.92  64
  -2  -1  -5 79289.0 4375.05   6
   2   1   5 62841.7 4050.17  31
   2   1   5 74529.2 4157.78  28
   2   1   6 111873. 6555.42  28
   2   1   6 142220. 6046.94 110
  -2  -1  -6 122299. 6854.68   6
   2  -1   6 130938. 6027.03   4
  -2  -1  -6 140368. 6986.43  82
  -2  -1  -6 138171. 6046.83  90
   2   1   6 143318. 6073.46   4
   2   1   6 139836. 6063.79 102
  -2   1  -6 127396. 6744.41  76
  -2   1  -6 126501. 6785.98  63
   2  -1   6 142299. 6079.90 102
   2  -1   6 136932. 6057.14   1
   2   1   6 132214. 6037.62  15
   2   1   6 136396. 6067.98  14
   2   1   6 128176. 5994.96  33
   2   1   6 141926. 6061.81  32
  -2   1  -6 121511. 5993.05  73
  -2   1  -6 112518. 6533.70  64
  -2   1  -6 137234. 6038.04 130
   2   1   6 140763. 6073.26 128
  -2  -1  -6 117884. 6638.21  63
   2  -1   6 126348. 6015.73   5
  -2   1  -7 11469.9 699.610 116
  -2  -1  -7 9731.75 1217.97   6
  -2  -1  -7 9264.50 1094.80  60
   2  -1   7 10620.9 652.169   5
   2  -1   7 11747.9 717.629 102
   2   1   7 11312.1 706.468   4
  -2   1  -7 10398.5 687.070  90
  -2   1  -7 10419.5 638.046  89
  -2  -1  -7 11373.0 689.612  88
  -2   1  -7 11086.6 679.258  88
  -2  -1  -7 11356.8 1307.83  82
  -2   1  -7 12084.9 1213.69  76
   2   1   7 11279.3 688.727 102
   2  -1   7 11789.9 706.262   1
  -2  -1  -7 10523.7 669.688  90
  -2   1  -7 10111.1 652.352  73
   2   1   7 10695.0 678.059  15
   2   1   7 11706.1 721.047  14
   2   1   7 11636.1 718.231  32
   2   1   7 12358.0 685.075 110
  -2   1  -7 11163.6 693.006 130
   2  -1   7 10182.4 655.975 131
  -2  -1  -8 1474.56 261.603  88
  -2   1  -8 2094.43 319.210 116
   2   1   8 1100.66 208.349 110
   2   1   8 1377.84 226.204 102
  -2   1  -8 1306.69 213.033  89
  -2   1  -8 1521.93 257.139  88
   2   1   8 1372.38 270.388   4
   2   1   8 1970.44 318.661  32
   2  -1   8 1685.45 233.886 131
  -2   1  -8 1903.41 310.188  41
  -2   1  -8 1370.56 268.170  73
  -2  -1  -8 1724.49 293.719  73
   2  -1   8 1755.96 299.977 102
   2   1   8 1523.16 263.790  15
  -2   1  -8 1656.32 300.514 130
   2   1   8 1647.73 235.877 128
   2  -1   8 1544.68 262.265 128
   2  -1   9 4338.57 336.908 131
  -2  -1  -9 4502.52 357.015  95
   2  -1   9 5663.05 396.914 128
  -2  -1  -9 5312.95 385.090  88
  -2   1  -9 5671.39 383.001  88
  -2   1  -9 6464.24 416.249 130
  -2   1  -9 5822.91 416.610  41
  -2   1  -9 5399.32 367.685  73
   2  -1   9 5727.56 403.341 102
  -2  -1  -9 5678.10 397.807  73
   2   1   9 5953.22 384.112  39
   2  -1  10 20560.7 958.748 128
  -2   1 -10 18880.6 958.230  41
   2   1  10 17861.6 930.617  39
  -2  -1 -10 21996.8 955.784 130
   2   1  10 20175.3 952.079 131
   2  -2 -11 43656.6 1940.22 111
  -2  -2  11 49365.9 1963.28   1
   2   2 -11 45064.9 1952.07 121
   2  -2 -11 41294.1 1938.43  75
   2   2 -11 42566.6 1932.00  73
   2  -2 -11 41241.4 1925.19 117
  -2   2  11 37002.2 1898.14  32
  -2   2  11 38616.3 1918.36   4
  -2  -2  11 41514.0 1927.81 119
  -2  -2  10 973.532 227.585 119
   2  -2 -10 847.650 255.999 111
  -2   2  10 914.926 206.396   2
   2  -2 -10 1044.16 250.929 117
  -2  -2  10 807.604 187.529  35
  -2  -2  10 1079.57 251.119   1
   2   2 -10 593.401 228.788  75
   2  -2 -10 601.326 242.481  75
   2   2 -10 845.997 257.510  73
   2  -2 -10 1090.41 226.611  73
   2   2 -10 675.771 261.814 101
  -2   2  10 997.409 221.266   3
  -2  -2  10 943.853 220.833 132
  -2  -2  10 854.513 181.312 108
   2  -2  -9 27313.6 1373.75 117
   2  -2  -9 24907.7 1346.54 111
  -2  -2   9 27142.9 1332.56 107
  -2  -2   9 26425.9 1342.97 132
  -2  -2   9 25465.4 1327.03  97
  -2   2   9 26115.2 1336.91   2
   2  -2  -9 26635.8 1410.92  75
   2   2  -9 26410.7 1343.64  73
   2  -2  -9 23443.0 1289.78  73
   2   2  -9 26469.7 1325.50 101
  -2   2   9 26047.5 1376.75   3
   2   2  -9 26194.9 1341.13  75
  -2  -2   9 27779.9 1355.78   1
   2  -2  -8 162868. 7532.15 117
  -2   2   8 151889. 7472.87 114
  -2  -2   8 172627. 7499.54   1
   2  -2  -8 154739. 8268.35  60
  -2  -2   8 134230. 8228.34  23
  -2  -2   8 172923. 7488.16 107
   2   2  -8 161854. 7459.10 104
   2  -2  -8 156253. 7474.26  53
  -2  -2   8 178259. 7514.79  87
  -2   2   8 162415. 8753.35  31
   2   2  -8 176520. 7506.31  75
   2  -2  -8 161106. 7493.70  74
  -2   2   8 174402. 7516.89   2
   2   2  -8 174735. 7500.86  73
  -2   2   8 188184. 7595.76   3
  -2   2   8 160681. 7479.96  37
   2  -2  -8 154438. 8536.62  63
  -2  -2   8 133388. 7989.93  66
   2   2  -8 166926. 7472.56 101
  -2  -2   8 140529. 8236.67  65
  -2  -2   8 175445. 7515.05 132
  -2  -2   8 173505. 7489.89  97
   2   2  -8 174866. 8512.79  62
   2   2  -7 6756.70 1089.46  62
   2  -2  -7 7546.07 555.803 117
  -2   2   7 5826.31 440.953 114
  -2   2   7 6270.06 507.212   2
   2  -2  -7 6456.62 1055.91  60
  -2   2   7 7364.77 1131.41  31
   2   2  -7 6217.89 468.340 104
  -2  -2   7 5016.98 888.209  23
  -2  -2   7 5268.20 904.406  78
   2   2  -7 6642.26 489.298  75
   2  -2  -7 6873.20 1007.07  63
   2  -2  -7 6633.59 482.894  74
   2   2  -7 6757.45 519.200  73
   2  -2  -7 5430.21 924.744  17
   2  -2  -7 5805.74 480.234 113
  -2  -2   7 5669.68 885.147  66
  -2  -2   7 5679.90 958.244  65
  -2  -2   7 7507.60 536.108  87
  -2   2   7 6385.65 467.546 125
  -2  -2   7 6269.91 474.633 107
   2  -2  -7 6301.57 464.648  53
   2  -2  -6 74470.9 4273.02  60
   2  -2  -6 74473.9 3369.60  74
   2   2  -6 71460.5 3371.81 101
  -2  -2   6 62794.4 3968.10  23
   2  -2  -6 76909.4 3394.89 113
  -2  -2   6 78505.2 3402.81  87
  -2  -2   6 77455.2 3391.40  85
   2  -2  -6 74359.4 4069.24  83
   2   2  -6 73026.2 3380.82  75
  -2   2   6 73291.0 4169.42  31
   2   2  -6 70044.3 3388.35  73
   2   2  -6 71345.4 3335.47  18
   2  -2  -6 72003.5 4059.17  63
  -2   2   6 66606.0 4007.36  68
  -2  -2   6 66402.1 3910.66  68
  -2   2   6 73453.2 3377.49   2
  -2  -2   6 70977.1 4126.18  66
  -2   2   6 73690.5 3380.21   3
  -2   2   6 76330.2 4205.85  30
  -2   2   6 70641.4 3366.58 125
   2   2  -6 73542.2 3366.34 104
   2  -2  -6 71251.3 4063.19  61
   2  -2  -5 27612.9 1849.98  61
   2   2  -5 25950.3 1325.53 101
   2   2  -5 26791.3 1297.77 112
   2  -2  -5 29638.6 1974.90  60
  -2   2   5 25653.2 1280.32  24
  -2   2   5 24417.7 1279.20   2
  -2   2   5 26702.7 1294.46 122
  -2  -2   5 26400.3 1834.92  23
  -2   2   5 28902.5 1978.63  30
  -2   2   5 28320.6 1942.04  31
  -2  -2   5 26683.5 1328.22  85
   2  -2  -5 27663.7 1858.98  83
   2   2  -5 25991.4 1321.97  75
   2  -2  -5 26034.9 1295.00  74
   2   2  -5 25576.9 1308.38  73
  -2   2   5 24896.4 1806.34  68
  -2  -2   5 25413.6 1672.43  68
   2   2  -5 26721.2 1341.55  36
   2  -2  -5 28094.2 1321.88 113
  -2  -2   5 29680.1 1971.67  66
  -2  -2   5 26574.0 1989.16  77
  -2  -2   5 30899.5 1977.31  65
  -2   2   5 24696.3 1291.55 125
  -2   2   5 25618.3 1296.37   3
   2  -2  -4 47165.3 2582.38  61
  -2   2   4 47834.1 2098.32  91
  -2  -2   4 42348.8 2723.61  77
   2  -2  -4 44596.9 2584.44  83
   2  -2  -4 40976.1 2360.48  81
   2   2  -4 42136.5 2067.40  26
   2   2  -4 42134.2 2544.26  27
  -2   2   4 42846.7 2609.11  31
  -2   2   4 49172.7 2671.03  30
  -2   2   4 45964.9 2502.64  68
  -2  -2   4 44160.3 2386.43  68
  -2  -2   4 44500.2 2623.13  65
   2   2  -4 47787.8 2653.90  62
   2  -2  -3 55590.4 2831.28  60
   2   2  -3 48304.0 2887.24  27
   2   2  -3 47071.2 2325.05  26
   2   2  -3 48911.1 2720.31  62
   2  -2  -3 50955.5 2310.35  94
  -2   2   3 48554.0 2301.87  92
  -2   2   3 52719.0 2327.98  91
   2  -2  -3 42054.1 2476.97  81
  -2  -2   3 52375.3 2861.69  77
   2  -2  -3 60322.6 2844.21  61
   2  -2  -3 52682.9 2784.73  67
   2  -2  -3 49989.3 2306.73  70
   2  -2  -3 50527.8 2304.27  69
  -2   2   3 47535.0 2594.75  68
  -2  -2   3 47750.1 2542.93  68
  -2  -2   3 55305.3 2802.81  65
  -2   2   3 56181.7 2852.16  64
   2   2  -3 54607.6 2845.58  21
  -2   2   3 54002.2 2817.45  30
  -2  -2   2 72205.9 3606.27  61
   2  -2  -2 89313.0 3942.42  61
   2   2  -2 76061.1 3468.89  26
   2  -2  -2 71807.0 3405.11  25
   2   2  -2 74741.5 3750.83  62
   2  -2  -2 72028.3 3410.94  69
  -2   2   2 79416.4 3439.66  92
  -2   2   2 78711.2 3446.89  91
   2   2  -2 80088.6 3988.23  21
  -2   2   2 80075.7 3886.58  30
  -2   2   2 72092.5 3641.33  68
  -2  -2   2 74869.3 3658.80  68
   2  -2  -2 77217.3 3436.10  70
   2  -2  -2 79526.0 3903.01  67
   2   2  -2 84636.2 4140.88  27
  -2   2   2 84622.1 3959.54  64
   2  -2  -2 74435.3 3724.65  84
   2  -2  -2 84271.1 3919.11  60
   2   2  -1 324081. 13279.5  27
   2  -2  -1 292078. 13065.4  60
  -2   2   1 297289. 12651.5  98
  -2   2   1 294496. 12661.9  92
  -2   2   1 286948. 12656.7  91
   2   2  -1 347029. 13355.4  21
   2  -2  -1 278930. 12869.3  84
   2  -2  -1 268140. 12619.6  25
   2  -2  -1 315484. 13077.3  79
  -2  -2   1 281975. 12781.5  79
   2   2  -1 295944. 12664.8  26
  -2   2   1 276111. 12814.6  68
   2  -2  -1 335950. 13224.2  67
   2  -2  -1 320028. 13130.9  66
   2  -2  -1 270579. 12617.6  69
   2   2  -1 288679. 12885.7  62
   2   2   0 49880.0 2617.93  28
   2  -2   0 39978.5 2345.42  84
   2  -2   0 48501.8 2575.21  60
  -2   2   0 49540.0 2220.87  92
   2  -2   0 50881.6 2601.97  79
   2  -2   0 49588.6 2201.73  93
  -2   2   0 53092.1 2222.64  98
   2  -2   0 50955.5 2216.03  70
   2  -2   0 43148.1 2154.87  69
  -2   2   0 44008.0 2351.84  68
   2  -2   0 57053.1 2776.23  67
   2  -2   0 53767.8 2767.00  66
   2   2   0 45474.2 2355.98  62
   2   2   1 84623.7 3620.77  26
  -2   2  -1 81429.2 3648.76  98
   2  -2   1 77637.9 3638.71  93
  -2   2  -1 81894.1 3655.77  92
   2   2   1 88021.0 4103.40  28
   2   2   1 100134. 4487.05  21
   2  -2   1 70371.0 3589.95  85
  -2   2  -1 78164.7 3633.31  86
   2  -2   1 84773.5 3654.77  70
   2  -2   1 88711.8 4358.52  66
  -2   2  -1 80682.5 4143.31   6
   2  -2   1 83743.7 4191.09  61
  -2   2  -1 88668.6 4238.03  64
   2   2   1 90899.6 4150.17  27
   2   2   2 35037.3 1570.65  26
  -2   2  -2 34058.6 1602.97  86
   2  -2   2 31216.6 1563.14  85
  -2   2  -2 32402.3 1610.21  92
  -2  -2  -2 31122.3 1848.18  80
   2  -2   2 28627.5 1830.79  77
   2  -2   2 36373.7 1640.85  70
  -2   2  -2 34770.2 2233.61   6
  -2   2  -2 37471.2 2248.65  64
  -2  -2  -2 33239.9 1907.14  63
  -2   2  -3 30944.1 1585.98 116
   2  -2   3 32082.2 1592.25 109
   2  -2   3 33349.1 1606.82 108
   2   2   3 32694.6 1569.98  58
   2   2   3 30877.6 1547.90  12
   2   2   3 34066.9 1546.55 110
   2  -2   3 31613.9 1629.87 102
  -2  -2  -3 32797.0 2011.67  63
   2   2   3 34376.0 1568.60   4
  -2   2  -3 32524.2 2100.00  64
   2   2   3 32996.8 1574.54  22
   2   2   3 31497.9 1554.22  51
  -2   2  -3 32480.2 1576.00  86
  -2  -2  -3 31620.8 1957.67  84
  -2  -2  -3 32932.4 2050.26  81
  -2   2  -3 31012.3 1617.65  75
  -2   2  -3 36281.2 1674.77  41
  -2   2  -3 34404.9 1588.14  98
   2   2   3 31328.5 1579.06  16
   2  -2   3 33897.1 1623.16  70
   2   2   3 32123.0 1605.53  37
   2  -2   3 28974.8 1533.94  85
   2  -2   3 33112.2 1592.28  35
  -2   2  -3 31900.2 1544.79  90
   2  -2   3 31664.5 2123.96  66
  -2   2  -3 34796.9 2382.28   6
   2   2   3 33004.9 1600.25  33
  -2   2  -3 30003.8 1593.20 130
   2   2   4 176063. 8993.35  28
  -2   2  -4 183800. 8194.15 116
   2   2   4 196302. 8211.58   4
   2   2   4 184995. 8161.84 110
   2  -2   4 190817. 8202.58 109
   2  -2   4 184910. 8214.68 108
   2   2   4 189257. 8202.02  58
   2  -2   4 190978. 8236.76 102
   2  -2   4 181943. 8174.39 100
  -2  -2  -4 174178. 8837.61  63
   2   2   4 184770. 8188.89  22
  -2   2  -4 176133. 8166.07  90
  -2   2  -4 173008. 8214.85  75
  -2  -2  -4 178148. 8798.94  81
   2  -2   4 186332. 8253.57   1
  -2   2  -4 201879. 8285.24  41
   2   2   4 172329. 8159.87  40
   2  -2   4 184252. 8228.30   5
   2  -2   4 184514. 8216.22  70
  -2   2  -4 172173. 8712.78  64
   2   2   4 180057. 8217.32  37
  -2  -2  -4 168504. 8628.48  84
   2  -2   4 182387. 8195.78  35
   2  -2   4 181777. 8816.15  66
   2   2   4 184374. 8231.92  14
   2   2   4 184573. 8204.27  33
  -2   2  -4 184864. 9032.27   6
  -2   2  -4 172632. 8190.70 130
   2   2   5 40445.0 2860.49  28
  -2   2  -5 46382.2 2156.30 116
   2  -2   5 48127.5 2153.71 109
   2  -2   5 46948.7 2178.15   5
   2  -2   5 43614.3 2163.47 102
  -2  -2  -5 43627.7 2108.41  90
  -2   2  -5 43483.3 2130.26  90
   2   2   5 48576.1 2188.99   4
   2   2   5 45381.1 2133.99 110
  -2  -2  -5 40324.5 2814.02  81
  -2   2  -5 37816.9 2533.28  64
   2  -2   5 46239.7 2192.69   1
   2  -2   5 44298.4 2153.23  70
   2  -2   5 38163.8 2615.61  66
   2   2   5 47054.6 2154.00  33
  -2   2  -5 42943.6 2150.07  75
  -2   2  -5 45796.6 2154.64 130
   2   2   5 42364.3 2116.85 128
   2  -2   5 43796.3 2114.95 100
   2  -2   5 41157.1 2687.53  23
   2  -2   6 4122.26 404.738   5
   2   2   6 4645.28 831.777  28
  -2  -2  -6 3276.70 766.724   6
   2  -2   6 3403.89 336.050 109
  -2   2  -6 3953.85 798.169   6
   2  -2   6 3705.52 395.211 102
   2  -2   6 3675.62 299.454 100
   2   2   6 4154.62 360.777 110
   2  -2   6 3732.93 705.075  23
  -2   2  -6 4229.70 363.323  90
  -2  -2  -6 2324.75 345.385  88
  -2   2  -6 2273.17 323.195  88
   2   2   6 3144.80 390.459   4
  -2   2  -6 3574.37 367.259  75
  -2   2  -6 4890.70 429.742  41
  -2   2  -6 3645.58 349.433  73
   2   2   6 4342.54 422.088  37
   2   2   6 4627.97 413.219  15
   2   2   6 4482.97 457.784  14
   2   2   6 4273.55 359.110  33
  -2   2  -6 4570.26 408.786 130
  -2   2  -6 4036.29 394.521 116
  -2   2  -7 136670. 6085.90 116
   2  -2   7 138028. 6088.08   5
   2  -2   7 140304. 6107.62 102
  -2  -2  -7 141768. 6085.35  89
  -2  -2  -7 127659. 6050.18  88
  -2   2  -7 116873. 6025.99  88
   2  -2   7 134198. 6093.15   9
  -2   2  -7 144765. 6140.75  41
  -2   2  -7 134749. 6079.30  72
   2   2   7 139579. 6093.18  15
   2   2   7 138697. 6111.81  14
   2   2   7 131943. 6055.91  33
   2   2   7 144387. 6110.01  32
  -2   2  -7 137956. 6087.14 130
   2  -2   7 128600. 6085.23 128
  -2   2  -8 15951.9 828.660 116
   2  -2   8 16481.6 837.110 102
  -2  -2  -8 14870.4 821.373  89
  -2  -2  -8 13720.7 779.474  88
  -2   2  -8 11858.3 754.133  88
  -2   2  -8 15638.8 852.189  41
   2   2   8 14953.3 817.848  39
   2   2   8 16518.8 829.768  15
   2  -2   8 14623.1 831.127   7
   2   2   8 15649.6 836.797  14
   2  -2   8 14587.1 811.558   9
   2   2   8 15193.6 830.853  32
   2  -2   8 14527.0 816.319 128
  -2  -2  -9 2813.09 253.313  95
   2  -2   9 2551.12 223.331 106
   2   2   9 2991.70 255.011  39
  -2  -2  -9 3204.81 276.399  89
   2   2   9 2595.77 243.803 131
  -2   2  -9 2835.72 280.785  41
  -2  -2  -9 3011.23 268.619  73
   2  -2   9 3389.25 262.370 128
   2   2   9 3106.37 250.137  15
   2  -2   9 2578.99 248.969   7
  -2  -3  11 8668.35 453.349   5
  -2   3  11 8355.14 435.291  33
   2  -3 -10 9551.37 542.228 117
   2  -3 -10 9722.31 549.187 111
  -2  -3  10 7997.75 516.132 108
   2   3 -10 10119.2 562.424 121
   2   3 -10 9155.34 535.372  75
   2  -3 -10 9154.81 549.187  75
  -2   3  10 8394.88 529.204   3
   2   3 -10 9365.11 545.224  73
   2  -3 -10 9435.01 556.203  69
  -2  -3  10 9848.86 533.100   1
  -2  -3  10 8582.30 520.669  35
  -2  -3  10 9890.17 546.003 119
  -2  -3   9 19563.1 975.602 119
  -2  -3   9 18905.0 946.679   1
  -2  -3   9 17225.8 941.165  97
  -2   3   9 14903.5 904.989   2
   2   3  -9 19287.9 988.328 121
   2   3  -9 17819.5 961.414  75
   2  -3  -9 18305.9 1023.73  75
   2   3  -9 16589.9 942.387  56
   2   3  -9 19538.7 980.825  73
  -2   3   9 17916.7 980.843   3
   2  -3  -9 18035.6 1020.42  69
   2  -3  -9 19489.8 998.257 117
  -2  -3   9 19884.4 954.995 132
  -2   3   9 17156.7 961.214  37
   2  -3  -8 38166.1 1934.33 113
   2   3  -8 37825.8 1878.28  11
  -2  -3   8 43003.5 1926.86  97
   2  -3  -8 35310.5 1907.52  94
  -2   3   8 35712.0 1872.50   2
   2  -3  -8 41354.7 1981.58 117
  -2  -3   8 43395.9 1952.52  87
  -2   3   8 37193.2 1926.82 114
  -2  -3   8 38875.0 1895.96   1
   2   3  -8 39227.5 1925.00  75
  -2  -3   8 39237.0 1898.65 132
   2   3  -8 39604.4 1936.23  56
   2  -3  -8 39154.1 1907.42  74
   2   3  -8 42493.9 1951.21  73
   2   3  -8 40013.7 1952.11 121
  -2   3   8 43093.7 2006.28   3
   2  -3  -8 43504.7 2074.22  69
  -2   3   7 30613.5 1651.29 114
   2  -3  -7 35384.4 1693.20 113
   2  -3  -7 34360.4 2836.99  60
   2   3  -7 35778.2 1659.89 104
  -2  -3   7 31916.9 1636.19 132
   2   3  -7 35565.3 1727.80  56
   2  -3  -7 33363.8 1630.59  53
   2  -3  -7 34286.3 1764.13  94
  -2  -3   7 22865.7 2143.58  23
  -2  -3   7 36885.1 1707.81  87
  -2   3   7 34136.7 2514.80  30
  -2  -3   7 35813.7 1694.31  85
   2   3  -7 33584.9 2485.55  62
   2   3  -7 34549.0 1679.64  75
  -2   3   7 29704.7 1617.68   2
   2  -3  -7 31848.7 1648.47  74
  -2   3   7 26677.0 2338.92  29
   2  -3  -7 32401.0 1689.38  70
  -2   3   7 30900.9 1643.83  16
   2   3  -7 35532.2 1709.18  73
   2   3  -7 36506.9 1729.39 121
   2  -3  -7 37866.3 1782.51  69
  -2  -3   7 31096.4 2341.09  66
  -2  -3   7 29131.2 2308.90  78
  -2  -3   7 31227.2 2423.32  65
  -2  -3   7 32827.7 1628.64   1
   2  -3  -7 31333.1 2402.83  63
   2   3  -6 16613.6 1001.32  56
   2  -3  -6 17131.4 1728.53  61
   2   3  -6 15801.7 913.703 104
   2  -3  -6 17230.4 1019.54  94
  -2  -3   6 19025.4 1582.38  23
   2   3  -6 14881.1 1649.57  62
  -2  -3   6 17984.4 991.570  85
   2  -3  -6 14265.4 1428.32  83
  -2   3   6 14430.2 889.010  16
   2   3  -6 16324.4 941.512  75
   2  -3  -6 16527.0 904.739  74
   2   3  -6 15302.2 965.712  73
  -2   3   6 14404.0 883.870   2
   2  -3  -6 19432.6 992.728  69
  -2   3   6 15983.3 927.527   3
  -2  -3   6 15053.5 1547.48  66
  -2  -3   6 18356.8 999.496  87
  -2  -3   6 16112.8 1623.92  65
   2   3  -6 14542.8 897.548 129
   2  -3  -6 17769.3 946.118 113
  -2   3   6 16678.2 1534.90  29
   2   3  -6 15920.0 991.378 121
   2   3  -5 18922.8 1060.09 121
   2  -3  -5 16671.1 1615.81  61
  -2   3   5 15628.1 1410.30  27
   2  -3  -5 21259.1 1780.20  60
   2   3  -5 19416.7 1021.67 104
  -2   3   5 18094.3 984.366  24
   2  -3  -5 21400.6 1054.76  94
  -2  -3   5 19186.6 1056.37  85
   2  -3  -5 20140.0 1012.93  74
   2  -3  -5 22026.8 1677.85  83
   2  -3  -5 15276.5 1374.57  81
  -2  -3   5 19765.2 1820.25  77
   2   3  -5 17153.6 956.094  26
   2   3  -5 17300.7 1015.25  75
   2   3  -5 18177.4 981.346  18
   2   3  -5 18893.5 1047.16  73
  -2   3   5 16762.8 979.841  72
  -2   3   5 19137.9 997.218   2
   2  -3  -5 21425.9 1032.58  69
  -2  -3   5 19542.1 1778.68  65
  -2   3   5 19128.5 1012.48   3
   2   3  -5 19960.8 1077.54  56
   2   3  -5 18044.1 989.451 129
   2  -3  -5 17897.5 979.285 127
  -2   3   5 16532.9 1465.84  29
   2   3  -5 20319.6 1729.18  62
  -2   3   5 18272.0 1006.67 120
   2   3  -4 803.961 541.648  62
  -2   3   4 265.132 342.821  29
  -2   3   4-95.4318 364.530  27
   2  -3  -4 301.342 503.510  60
   2   3  -4 527.212 387.561  27
   2   3  -4 66.2587 251.350  55
  -2   3   4 19.9156 169.200  24
   2  -3  -4 91.0847 229.056  94
  -2  -3   4 59.2475 173.404  93
   2  -3  -4 80.2014 146.618  47
   2  -3  -4-375.089 386.887  83
  -2   3   4 302.215 176.900  46
   2  -3  -4 526.694 401.262  81
   2   3  -4 61.6008 181.879  26
  -2  -3   4 228.585 544.484  77
   2   3  -4 16.5573 185.628  75
   2   3  -4-107.464 249.315  73
   2   3  -4 17.1750 196.239  18
   2  -3  -4 150.232 146.534   8
   2   3  -4 113.841 228.571 104
   2   3  -4 213.894 280.739 121
   2  -3  -4 139.029 190.225  69
  -2   3   4 36.1200 177.415 126
  -2   3   4 119.971 166.950   3
  -2  -3   4 234.291 577.661  66
  -2  -3   4 423.511 436.826  65
   2   3  -4 101.222 189.596 129
   2  -3  -4 89.4447 145.006 127
   2  -3  -4 18.8227 196.205  70
   2  -3  -4 194.815 526.178  61
  -2   3   4 32.4127 172.068 122
   2  -3  -3 135400. 6106.81  61
   2  -3  -3 125336. 6019.19  60
   2   3  -3 111633. 6007.67  27
   2  -3  -3 120489. 5302.10  47
   2   3  -3 117696. 5348.21  11
  -2   3   3 125063. 5358.54  24
   2   3  -3 117454. 5307.57  26
   2   3  -3 115178. 5294.07 121
   2  -3  -3 104971. 5781.35  84
  -2   3   3 115022. 5275.19  46
   2   3  -3 110136. 5280.15  55
  -2  -3   3 118186. 6035.79  77
   2   3  -3 112297. 5299.19  19
  -2   3   3 121326. 5315.36  42
  -2   3   3 118546. 5277.78 122
   2  -3  -3 116330. 5296.46   8
   2   3  -3 123157. 5333.61  18
   2   3  -3 114827. 5293.43  73
  -2   3   3 114581. 5293.32  72
   2  -3  -3 121922. 5310.73  70
   2   3  -3 121930. 5344.92  38
   2  -3  -3 118583. 5261.78  69
   2  -3  -3 113910. 5839.55  67
  -2   3   3 125461. 5324.10 118
  -2  -3   3 116026. 6135.58  66
  -2  -3   3 118279. 5967.57  65
   2  -3  -3 126770. 5324.52 127
  -2   3   3 115094. 5282.53 126
   2   3  -3 112459. 5750.73  62
  -2   3   3 115713. 5284.63   3
   2   3  -3 107459. 5258.50 129
  -2   3   2 35881.8 1777.65 126
  -2   3   2 37753.1 1790.56   3
   2   3  -2 33428.3 2506.81  27
   2  -3  -2 36250.3 2338.19  60
   2   3  -2 38989.1 1851.03  26
   2   3  -2 38592.1 1822.61  56
   2  -3  -2 35753.6 1773.22 100
   2   3  -2 35001.6 1786.53  55
   2   3  -2 39368.6 1840.12  11
   2  -3  -2 41087.6 1821.41  94
   2  -3  -2 39996.5 1826.82  47
   2   3  -2 37536.2 1785.75  20
   2   3  -2 33430.2 1753.53  45
   2   3  -2 38494.2 1828.14  19
   2   3  -2 39673.8 1856.12  18
   2  -3  -2 39343.3 1821.56   8
  -2   3   2 38053.9 1816.89  72
   2   3  -2 42422.3 1888.57  38
   2   3  -2 36953.7 1830.72 104
   2  -3  -2 39999.3 2376.14  67
  -2  -3   2 36282.0 2507.65  66
  -2  -3   2 34698.1 2278.02  65
   2  -3  -2 31590.1 2179.02  84
  -2   3   2 37097.5 1778.89 122
  -2   3   2 40431.7 1831.20  44
   2  -3  -1 104926. 4690.94  94
   2   3  -1 106439. 5477.23  27
   2   3  -1 103965. 4691.07 115
   2  -3  -1 101294. 5211.61  60
   2   3  -1 94054.4 4637.82  45
   2  -3  -1 103416. 4686.65 100
  -2   3   1 105316. 4705.93 118
   2  -3  -1 94797.0 5091.84  84
   2   3  -1 98304.5 4648.70  20
   2  -3  -1 115233. 5374.86  79
  -2   3   1 104465. 4705.35  44
   2   3  -1 103349. 4715.00  19
  -2  -3   1 101803. 5111.87  61
  -2   3   1 107511. 4706.32  42
   2   3  -1 106292. 4712.72  18
   2  -3  -1 105016. 4708.34   8
  -2   3   1 105441. 4709.55  72
   2  -3  -1 110405. 4704.63  70
   2   3  -1 104906. 4707.82  26
   2  -3  -1 110743. 5357.56  67
   2  -3  -1 111820. 5349.01  66
  -2   3   1 109824. 4753.13  24
  -2  -3   1 102777. 5460.74  66
  -2  -3   1 94271.0 5101.86  65
  -2   3   1 112061. 5416.58  64
  -2   3   1 99781.6 4670.34 129
   2  -3  -1 106100. 5367.40  61
  -2  -3   0 168888. 7865.34  61
  -2  -3   0 148132. 7684.04  60
   2   3   0 170464. 7335.52 105
   2   3   0 169016. 7341.24  11
  -2   3   0 168435. 7384.34  24
   2  -3   0 171313. 7365.82 109
   2  -3   0 160519. 7366.10   9
   2  -3   0 131847. 7687.93  84
   2   3   0 155473. 7293.71  20
   2   3   0 163557. 7323.07  46
   2  -3   0 167155. 7993.44  79
  -2   3   0 171324. 7367.47  42
   2  -3   0 166533. 8056.70  61
  -2   3   0 159265. 7370.46  72
   2  -3   0 171312. 7364.11  70
   2  -3   0 168059. 7341.49   7
  -2   3   0 159886. 7354.08  57
   2  -3   0 180675. 8136.04  67
  -2  -3   0 161181. 8186.79  66
   2   3   0 171370. 7348.13 115
  -2   3   0 168860. 8081.47  64
  -2   3   0 160130. 7359.39 118
   2  -3   0 172092. 8233.52  66
  -2   3   0 159449. 7332.55 129
   2  -3   0 162283. 7343.81  93
   2  -3   1 16717.5 935.103   7
  -2   3  -1 17006.1 950.636 118
   2   3   1 18355.3 1453.60  28
   2   3   1 17703.0 918.720 105
   2  -3   1 16494.8 1520.57  61
  -2   3  -1 17159.4 954.665  57
  -2  -3  -1 16058.8 1316.45  60
   2   3   1 17614.6 923.687  12
   2  -3   1 18003.3 997.570 109
   2   3   1 18949.2 930.871  26
   2   3   1 17314.6 917.569  11
   2   3   1 17978.9 1446.25  27
   2   3   1 17670.0 930.259 115
   2  -3   1 17314.6 973.737   9
   2   3   1 17019.8 911.230  46
   2   3   1 18547.4 1009.21  19
   2   3   1 19350.1 951.347  18
  -2   3  -1 18609.1 965.269  42
   2  -3   1 17378.9 950.895  93
  -2   3  -1 17797.0 983.725  72
   2   3   1 15279.8 869.638  39
   2  -3   1 18415.2 962.848  70
  -2   3  -1 17720.8 941.777  24
   2   3   1 15438.9 898.565  16
   2  -3   1 15786.9 924.850  35
   2  -3   1 17206.7 1538.63  67
   2  -3   1 18874.8 1707.00  66
   2   3   1 18888.4 926.392  33
  -2   3  -1 17629.1 1522.08  64
   2   3   1 17398.4 927.672  13
  -2   3  -2 41643.6 2006.68 118
   2   3   2 44989.1 2681.65  28
  -2   3  -2 38981.5 2557.75  27
   2   3   2 42365.0 1987.02  12
   2  -3   2 42522.1 2760.63  61
  -2  -3  -2 39447.3 2449.80  80
  -2  -3  -2 39034.7 2604.05  60
   2   3   2 37597.5 2519.05  27
   2  -3   2 46246.8 2096.64 109
   2  -3   2 44060.0 2080.86   5
   2   3   2 41766.7 1989.73  58
  -2   3  -2 41418.8 1990.07  24
   2  -3   2 41846.6 2041.18  93
   2   3   2 43531.7 1973.72  26
   2  -3   2 40813.7 1971.29  85
   2   3   2 39205.5 1972.11  46
   2  -3   2 43182.3 2095.45   9
   2   3   2 40373.3 2010.26  19
  -2   3  -2 43670.9 2052.78  57
   2   3   2 39533.0 1954.13  39
   2  -3   2 43555.3 2043.28  70
   2   3   2 38657.6 1969.77  16
   2  -3   2 44028.0 2064.80   7
   2   3   2 40109.4 2002.66  37
   2  -3   2 39758.2 2039.60  35
   2  -3   2 37423.0 2407.73  77
   2  -3   2 45068.5 3035.80  67
   2  -3   2 42006.5 2796.71  66
   2   3   2 42743.4 1975.37  11
   2   3   2 41031.8 1996.49  14
  -2   3  -2 44440.0 2683.03  64
   2   3   2 41722.3 1990.11  13
  -2   3  -3 27978.2 1991.20  27
  -2  -3  -3 32278.9 2400.30  60
   2  -3   3 32296.2 1576.25 109
   2   3   3 31519.2 1529.87  58
   2   3   3 30812.0 1481.48  26
  -2   3  -3 29847.1 1608.33  57
   2  -3   3 30399.8 1579.90  70
  -2   3  -3 28067.3 1486.59  24
   2   3   3 31191.2 1520.93  51
   2   3   3 32630.7 1546.97  22
  -2  -3  -3 30042.5 2078.72  84
   2  -3   3 32837.4 1741.95   9
   2   3   3 28541.7 1511.71  19
   2   3   3 30300.4 1516.64  12
  -2   3  -3 31313.1 1599.58  72
   2   3   3 29947.1 1501.53  39
   2   3   3 28838.9 1525.62  16
   2   3   3 27904.7 2178.44  28
   2   3   3 32450.1 1579.55  37
   2  -3   3 32356.2 1688.89   7
   2  -3   3 30983.2 1551.51  35
   2  -3   3 29848.9 1498.02  85
  -2   3  -3 27306.8 1978.72  64
   2  -3   3 32750.7 1672.93   5
   2   3   4 367.377 613.880  28
  -2  -3  -4 296.142 610.930  60
   2   3   4 218.421 262.242  58
   2  -3   4 41.0315 191.224 100
   2   3   4 19.5781 216.738  51
   2   3   4 379.442 209.054  22
   2   3   4-140.596 211.028  39
  -2  -3  -4 607.181 420.604  84
  -2  -3  -4 571.509 535.584  81
  -2   3  -4 184.475 285.095  41
   2  -3   4 207.470 286.061   5
  -2   3  -4-23.4048 236.657  72
   2  -3   4 117.934 242.247  70
   2   3   4 239.124 261.135  37
   2  -3   4 203.451 257.832   7
   2  -3   4 478.939 238.007  35
   2  -3   4 318.156 447.895  66
   2   3   4 477.629 247.147  33
   2  -3   5 24679.8 1235.23   5
   2  -3   5 25321.3 1207.08 109
   2  -3   5 20736.9 1150.25 102
   2  -3   5 23450.0 1167.32 100
   2   3   5 20919.4 1151.48  22
   2  -3   5 18699.7 1103.90  47
  -2  -3  -5 18755.2 1758.63  81
  -2   3  -5 25730.5 1270.15  41
   2   3   5 20156.0 1131.99  40
  -2   3  -5 23462.8 1196.52  72
   2   3   5 21948.6 1198.58  39
  -2  -3  -5 19386.1 1932.95  60
   2  -3   5 19114.4 1154.00  70
   2   3   5 22558.2 1216.03  37
   2  -3   5 22329.5 1223.57   7
   2  -3   5 23066.1 1186.68  35
  -2   3  -5 20520.4 1829.38   6
   2  -3   5 21067.4 1739.82  66
   2   3   5 23804.0 1255.86  14
   2   3   5 24435.7 1214.04  33
   2   3   5 22253.6 1172.17  32
   2   3   5 22823.2 1244.43  13
   2  -3   6 3071.42 332.391 109
   2  -3   6 2905.25 322.643 102
   2  -3   6 2566.84 279.530 100
  -2  -3  -6 2287.36 323.236  89
   2  -3   6 3424.30 388.099   9
  -2   3  -6 3186.11 384.051  41
  -2   3  -6 3193.00 329.917  72
   2   3   6 3293.60 349.795  39
   2   3   6 3499.39 371.110  15
   2  -3   6 2946.24 352.535   7
   2   3   6 3221.37 334.208  33
   2   3   6 3542.60 411.580  14
   2   3   6 3078.77 351.693  32
   2  -3   6 3003.03 292.096 128
  -2  -3  -7 42796.9 2006.54  95
   2  -3   7 36397.1 1954.76 128
  -2  -3  -7 40369.0 1975.59  89
   2  -3   7 45354.5 2035.78   9
  -2   3  -7 45957.2 2046.97  41
  -2   3  -7 38677.1 1961.33  72
   2   3   7 39801.4 1993.38  39
   2  -3   7 42866.4 2027.99   7
   2   3   7 45601.7 2013.99  15
   2   3   7 43114.4 2026.64  14
   2   3   7 45266.5 2009.49  32
   2  -3   8 19508.4 1130.08 128
  -2  -3  -8 23249.9 1176.60  95
   2  -3   8 26102.7 1195.18   9
  -2   3  -8 25770.3 1188.84  57
   2   3   8 22573.3 1164.50  39
   2  -3   8 25966.3 1201.89   7
   2   3   8 27646.4 1190.01  15
   2   3   8 25304.4 1185.76  14
   2  -3   9 25283.3 1224.11   7
  -2   3  -9 27375.9 1228.61 129
  -2  -4   9 770.092 162.498 119
   2  -4  -9 1099.27 206.546 117
  -2   4   9 609.505 155.985   3
  -2  -4   9 436.942 154.852 108
  -2  -4   9 813.370 160.520   5
   2   4  -9 537.655 144.889 115
  -2  -4   9 621.337 144.238   9
   2  -4  -9 847.684 197.870  75
  -2   4   9 707.187 173.914  37
  -2  -4   9 733.677 175.105  35
  -2   4   9 545.563 152.117  33
   2  -4  -8 2371.53 285.581 113
  -2  -4   8 2628.73 280.562 108
   2   4  -8 2899.79 320.106  56
  -2  -4   8 2770.52 292.420  97
  -2  -4   8 2671.16 272.765   5
   2   4  -8 2872.08 325.798 121
   2  -4  -8 2209.24 286.901  94
  -2  -4   8 2271.55 313.667  87
   2  -4  -8 2752.09 341.742 117
   2  -4  -8 2722.19 273.265  74
  -2   4   8 3155.56 293.377   3
   2  -4  -8 2879.68 361.408  69
  -2   4   8 2793.64 315.893  37
   2  -4  -8 2979.93 317.659 111
  -2  -4   8 2989.55 273.956 119
  -2  -4   7 4585.61 364.488 119
  -2   4   7 4525.67 405.992 114
   2   4  -7 4239.54 353.261  11
  -2  -4   7 4381.61 363.587   5
   2  -4  -7 4821.61 359.027  53
   2   4  -7 4494.52 448.612 121
   2  -4  -7 4866.23 505.995  94
   2   4  -7 4545.18 451.462  56
  -2  -4   7 4542.44 437.122  87
  -2  -4   7 5125.00 432.468  85
   2  -4  -7 4843.08 385.016  74
   2  -4  -7 4137.73 396.762 113
   2  -4  -7 4433.07 415.853  70
  -2   4   7 4692.01 418.446   3
   2  -4  -7 4452.99 412.339  69
  -2   4   7 4057.51 351.751  14
  -2   4   6 16919.6 904.842 114
   2   4  -6 15290.9 859.701  11
   2  -4  -6 16837.2 975.667  94
  -2  -4   6 15318.6 936.245  87
  -2  -4   6 16267.9 930.042  85
   2  -4  -6 15994.3 962.457  70
  -2   4   6 13453.4 856.945  16
  -2   4   6 15527.4 931.575   3
   2  -4  -6 14304.0 845.544  69
   2   4  -6 14480.2 857.801 129
   2  -4  -6 15135.4 861.104  74
   2  -4  -6 15638.3 896.949 113
   2   4  -6 15577.9 923.075 121
   2  -4  -5 149655. 7145.95  61
   2  -4  -5 124972. 6909.39  60
   2   4  -5 123094. 5915.27  26
   2   4  -5 136391. 5986.54  11
  -2   4   5 131943. 5992.29 120
   2  -4  -5 143988. 6026.98  94
  -2  -4   5 134642. 6020.19  85
   2  -4  -5 117606. 6698.72  83
  -2  -4   5 110920. 6905.91  77
   2   4  -5 132398. 5935.45  18
   2  -4  -5 142829. 5979.72  74
   2  -4  -5 145879. 6038.42  70
  -2   4   5 124051. 5941.72  16
  -2   4   5 137642. 5996.99   3
  -2   4   5 137746. 5988.32 114
  -2  -4   5 124839. 6863.72  66
  -2  -4   5 101763. 6615.04  65
   2   4  -5 124582. 5950.58 129
   2  -4  -5 131203. 5949.61 127
   2   4  -5 126469. 5990.48 121
   2   4  -4 1469.15 377.174  56
   2  -4  -4 1241.26 700.407  61
  -2   4   4 1566.81 545.844  27
   2  -4  -4 2573.59 732.078  60
   2   4  -4 833.777 508.788  27
  -2   4   4 948.472 236.023   3
   2   4  -4 1299.26 246.096  26
   2   4  -4 1040.96 307.821  11
  -2  -4   4 1894.61 287.963  93
   2  -4  -4 800.671 197.440  47
   2  -4  -4 1758.69 588.463  83
  -2  -4   4 139.898 580.234  77
   2   4  -4 1415.68 270.285  18
   2  -4  -4 1379.87 209.343   8
  -2   4   4 1474.25 272.061  72
   2  -4  -4 2023.29 308.872  70
  -2  -4   4 1246.56 586.177  66
  -2  -4   4 2104.02 609.342  65
   2   4  -4 1440.92 283.552 129
   2  -4  -4 1615.08 249.377 127
  -2   4   4 1915.65 312.032 120
   2  -4  -3 23255.4 1882.76  61
   2  -4  -3 18148.7 1649.18  60
   2   4  -3 21278.5 1137.04 115
   2   4  -3 20186.9 1096.02  26
   2   4  -3 20207.4 1163.40  11
   2   4  -3 21340.4 1146.69  56
   2  -4  -3 21947.2 1128.64  94
  -2  -4   3 21695.0 1099.80  93
  -2   4   3 18323.6 1755.14  27
   2  -4  -3 19832.2 1084.74  47
   2  -4  -3 19546.5 1742.61  83
  -2   4   3 19799.0 1077.91  46
  -2  -4   3 20153.2 1848.37  77
   2   4  -3 20889.2 1121.84  18
   2  -4  -3 19036.5 1063.63   8
  -2   4   3 19762.9 1101.97  72
  -2  -4   3 15996.5 1682.31  66
   2   4  -3 17156.0 1655.36  27
  -2   4   3 19364.7 1060.51   3
  -2  -4   3 15226.5 1528.98  65
   2  -4  -3 21827.1 1129.01 127
  -2   4   3 21746.7 1164.24 120
   2   4  -2 127850. 5791.90 115
   2   4  -2 98957.5 6539.10  27
   2   4  -2 134056. 5805.88  26
   2   4  -2 126649. 5805.59  11
  -2   4   2 137351. 5859.10 120
   2  -4  -2 138459. 5798.71  94
   2   4  -2 130864. 5784.75 105
   2  -4  -2 133036. 5799.54  47
  -2   4   2 121486. 5747.62  46
  -2   4   2 129419. 5783.99  42
   2   4  -2 137796. 5848.31  18
   2  -4  -2 120069. 5754.46   8
  -2   4   2 130679. 5793.77  72
   2  -4  -2 99691.8 6374.37  84
   2  -4  -2 119626. 6449.71  60
  -2  -4   2 111443. 6589.80  66
  -2   4   2 113078. 5711.35   3
   2  -4  -2 137742. 5851.69 127
   2  -4  -1 4828.60 917.389  61
   2   4  -1 5335.97 444.197 105
  -2   4   1 6202.38 1000.19  27
   2  -4  -1 3369.18 696.279  60
   2   4  -1 5834.91 997.447  27
   2   4  -1 5292.10 501.429  26
   2  -4  -1 5415.60 437.450 100
  -2   4   1 5431.03 485.441  24
  -2   4   1 5620.23 451.158  52
   2  -4  -1 5638.17 457.503  93
   2  -4  -1 5418.61 482.271  47
   2   4  -1 4779.88 375.481  45
   2   4  -1 5705.24 509.020  19
   2   4  -1 6061.44 520.067  18
  -2   4   1 4894.74 433.004  42
   2  -4  -1 5235.91 433.447   8
  -2   4   1 5810.02 476.994  72
   2  -4  -1 5943.99 481.980  70
   2  -4  -1 5153.81 788.564  67
   2  -4  -1 5867.07 894.207  66
  -2  -4   1 4130.28 869.954  66
  -2   4   0 60989.9 3050.14 118
  -2   4   0 64903.8 3888.06  27
   2   4   0 68978.3 3058.81  11
   2  -4   0 63321.3 3122.55 100
   2  -4   0 67895.3 3075.21  93
  -2  -4   0 60970.0 3630.40  61
  -2   4   0 70288.5 3076.07  52
   2   4   0 65143.5 3028.82  46
  -2  -4   0 63336.5 3758.80  80
   2   4   0 59540.7 2976.17  45
   2  -4   0 62982.0 3881.86  61
  -2   4   0 67132.1 3067.09  42
  -2   4   0 61534.5 3040.26 129
   2  -4   0 62348.4 3073.56   8
  -2   4   0 65908.2 3092.92  72
   2   4   0 68615.4 3051.32 105
   2  -4   0 68073.6 3080.11  70
   2  -4   0 61048.0 3757.47  67
   2  -4   0 63274.3 4139.56  66
  -2   4   0 65700.4 3086.17 120
  -2  -4  -1 56771.8 3449.22  61
  -2   4  -1 51467.2 3461.44  27
   2  -4   1 58395.8 3662.86  61
   2   4   1 64879.4 2791.39  12
   2  -4   1 59687.3 2881.93 109
   2   4   1 62935.8 2784.13  11
  -2   4  -1 51500.1 2743.11 118
   2  -4   1 62813.3 2868.08 100
   2   4   1 65964.8 2795.38  26
  -2   4  -1 62490.3 2819.05  52
   2  -4   1 62196.3 2827.74  93
  -2   4  -1 58746.1 2803.07 129
   2  -4   1 50444.7 2724.91  85
   2   4   1 60316.1 2763.85  46
  -2  -4  -1 53550.6 3389.33  80
   2   4   1 57700.9 2731.26  45
  -2   4  -1 56848.1 2780.07 120
  -2   4  -1 59863.9 2804.13  42
   2   4   1 57095.6 3551.57  27
   2  -4   1 63685.8 2832.74  70
   2   4   1 56571.9 2738.99  16
   2  -4   1 53496.9 3603.49  67
   2  -4   1 56062.5 3808.04  66
   2   4   1 56793.0 2764.50  14
   2   4   1 59960.3 2774.75  13
  -2   4  -2 55187.0 3133.76 118
  -2  -4  -2 66277.6 3994.41  61
   2   4   2 75783.8 3225.40  12
  -2   4  -2 61811.7 3856.39  27
   2  -4   2 54153.4 3975.54  61
   2   4   2 57331.3 3812.45  27
   2  -4   2 74545.5 3322.23 109
   2  -4   2 70150.3 3254.57 100
  -2   4  -2 68727.6 3259.92  52
   2  -4   2 69853.5 3284.88  93
   2   4   2 70792.6 3205.69  51
   2   4   2 77228.9 3253.50  22
   2   4   2 72929.5 3221.16  13
   2  -4   2 65032.9 3175.79  85
  -2  -4  -2 64779.0 3903.47  84
  -2  -4  -2 60874.1 3767.87  80
  -2   4  -2 66368.0 3218.26  42
   2   4   2 73408.2 3216.63  58
   2  -4   2 79467.0 3375.40   9
   2  -4   2 70730.8 3254.15   7
  -2   4  -2 70069.0 3272.17 129
   2  -4   2 69321.3 3264.60  70
   2   4   2 74048.1 3201.26  26
   2   4   2 68285.2 3190.08  16
   2   4   2 70521.7 3233.54  37
   2  -4   2 61499.0 4270.22  67
   2  -4   2 61253.1 4047.30  66
   2   4   2 72128.2 3228.95  14
  -2   4  -2 63521.7 3180.34 120
  -2   4  -3 15683.0 950.030 129
   2   4   3 13832.7 816.793  12
   2  -4   3 15356.0 877.644 109
   2   4   3 13452.9 770.983  26
   2  -4   3 14891.5 847.093 100
  -2   4  -3 13940.6 846.816  52
   2   4   3 14760.3 840.289  22
  -2  -4  -3 14229.8 1492.98  61
   2  -4   3 12177.6 768.120  85
   2  -4   3 16208.7 1020.48   9
  -2  -4  -3 14011.7 1355.35  84
  -2  -4  -3 12652.0 1326.28  81
  -2   4  -3 12659.6 774.126  42
   2   4   3 13915.6 831.272  58
  -2   4  -3 15339.8 893.441  72
   2   4   3 13819.0 836.734  16
   2  -4   3 13521.2 872.225  70
   2  -4   3 14876.3 924.342   7
   2   4   3 14175.1 848.465  37
  -2  -4  -3 10448.9 1269.92  60
   2  -4   3 11873.5 1678.79  67
   2  -4   3 14127.8 1453.96  66
   2   4   3 14911.4 862.794  14
   2   4   3 14545.8 824.634  51
   2  -4   3 12809.6 784.697 127
   2  -4   4 26040.0 1239.67 109
  -2   4  -4 23964.3 1192.42  52
   2   4   4 24238.1 1205.62  51
   2   4   4 25009.5 1203.58  22
   2  -4   4 26087.7 1311.74   9
   2  -4   4 23516.2 1193.56  47
   2   4   4 23178.7 1175.68  40
  -2   4  -4 24335.8 1218.27  72
   2   4   4 18926.9 1104.78  39
   2  -4   4 20563.4 1191.52  70
   2  -4   4 23056.7 1231.66   7
   2   4   4 24426.8 1219.45  37
   2   4   4 22391.5 1154.21  32
  -2   4  -4 24757.4 1273.88 129
   2  -4   4 18175.6 1105.05 127
   2  -4   5 16943.6 899.286 100
  -2  -4  -5 13954.1 886.161  95
  -2   4  -5 15485.3 863.235  52
   2   4   5 15618.0 876.260  22
   2  -4   5 14682.7 853.185  47
   2  -4   5 18255.0 975.848   9
   2   4   5 15823.2 867.028  40
  -2   4  -5 17157.6 898.574  72
   2  -4   5 16581.5 915.204   7
   2   4   5 17072.7 921.823  37
   2   4   5 16500.1 906.318  15
   2   4   5 17022.5 880.494  32
  -2   4  -5 19350.9 961.091 129
  -2   4  -5 18455.4 946.999  57
  -2  -4  -6 3427.54 323.662  95
  -2   4  -6 4488.60 358.657  57
   2  -4   6 5006.14 401.523   9
   2  -4   6 3894.40 334.801   7
   2   4   6 4432.87 396.450  14
  -2   4  -6 5110.04 394.650 129
   2  -4   6 3992.31 312.432 100
   2   4   7 28844.7 1252.31  45
   2   4   7 25684.2 1257.03  14
  -2   4  -7 28153.0 1262.32 129
   2  -5  -7 2123.90 231.008 113
   2  -5  -7 2217.20 217.529 111
  -2  -5   7 2077.50 203.156 109
  -2  -5   7 1577.14 168.801 108
   2   5  -7 2071.59 215.842 105
   2  -5  -7 2137.86 192.355  74
   2   5  -7 1642.61 189.740 115
  -2   5   7 2349.19 253.123  37
  -2   5   7 2015.46 194.489  14
  -2  -5   7 1968.57 176.556  35
   2  -5  -6 11817.2 610.341 113
  -2  -5   6 7977.14 518.610 108
   2  -5  -6 11151.9 647.862  94
   2   5  -6 10105.4 540.573  11
  -2  -5   6 10114.1 594.200  85
   2  -5  -6 11197.0 570.238  74
   2   5  -6 9247.48 561.735 115
  -2   5   6 9973.42 585.566  16
  -2  -5   6 8491.85 517.440  35
   2   5  -5 3540.47 356.547 115
   2  -5  -5 3231.70 349.500 113
  -2  -5   5 3772.34 399.795  87
   2  -5  -5 4077.73 338.740  74
   2   5  -5 4159.13 338.495  11
   2  -5  -5 3758.67 379.285  70
  -2   5   5 3309.65 369.584  16
  -2  -5   5 4036.52 397.224  85
  -2   5   4 88325.1 4036.32 114
   2   5  -4 88023.2 4025.43  11
   2   5  -4 76461.8 3976.58  26
   2   5  -4 87970.7 4071.10 115
   2  -5  -4 91856.2 4045.39  94
  -2  -5   4 85365.8 4052.86  85
  -2   5   4 86191.6 4006.60  16
   2  -5  -4 95924.6 4037.18  74
   2  -5  -4 97248.5 4074.05  70
   2  -5  -4 89378.2 4015.51 127
   2   5  -3 31565.8 1586.70 115
   2   5  -3 31216.4 1577.04 105
  -2   5   3 31060.9 1552.15 114
   2   5  -3 28760.1 1572.33  12
   2   5  -3 30648.6 1579.34  11
   2   5  -3 30997.7 1533.62  26
   2  -5  -3 31686.5 1546.70  93
  -2  -5   3 28620.5 1530.92  93
   2   5  -3 27467.1 1501.90  22
   2   5  -3 30974.2 1553.53  46
  -2   5   3 34005.5 1617.73 120
  -2   5   3 34114.1 1568.84  72
   2  -5  -3 33930.2 1582.76 127
  -2   5   3 31125.2 1514.14  13
   2   5  -2 17846.6 1003.07 115
  -2   5   2 17529.2 973.068 114
   2   5  -2 18408.9 1010.98  12
   2   5  -2 18613.1 1035.11  11
   2   5  -2 17681.6 993.717 105
  -2  -5   2 16485.2 963.998  93
   2  -5  -2 19781.3 1000.90  93
   2  -5  -2 19083.2 992.042  47
  -2   5   2 16506.6 963.671  46
   2   5  -2 14536.1 956.759  46
   2   5  -2 17847.2 987.179  26
   2  -5  -2 16372.0 920.824   8
  -2   5   2 18448.2 996.775  72
   2  -5  -2 20470.6 1023.94  70
   2  -5  -2 19694.2 1066.74 127
   2   5  -1 38483.4 1841.54  12
   2  -5  -1 38735.5 1851.27  93
  -2   5   1 38897.9 1877.22 120
   2  -5  -1 39950.0 1899.11  47
   2   5  -1 35358.1 1813.36  46
  -2   5   1 35593.4 1822.01  46
   2  -5  -1 33429.4 1784.77 100
   2  -5  -1 35964.3 1796.85   8
  -2   5   1 39442.0 1871.13  72
   2   5  -1 39760.2 1869.80  26
   2  -5  -1 40494.8 1876.86  70
   2  -5  -1 41654.6 1984.81 127
   2   5  -1 32579.4 1808.86  13
   2  -5   0 75052.3 3641.10 100
   2  -5   0 74476.3 3616.66  93
   2   5   0 76868.3 3593.19  12
   2  -5   0 86178.6 3764.51  47
   2   5   0 80191.9 3579.99  46
  -2   5   0 73874.9 3599.88  46
   2   5   0 77748.1 3588.95  13
   2  -5   0 77810.0 3599.54   8
   2  -5   0 80859.0 3636.84  70
  -2   5   0 76996.0 3602.15 120
   2   5   1 464.072 246.641  58
   2   5   1 556.077 235.394  26
   2  -5   1 501.112 237.068 100
   2   5   1 816.738 233.408  51
   2   5   1 500.986 250.139  22
   2  -5   1 105.161 244.242  47
  -2   5  -1 328.552 266.084  44
   2  -5   1 211.533 230.448   8
  -2  -5  -1 160.116 163.286  70
   2  -5   1 392.967 243.252  70
   2   5   1 447.951 259.403  16
   2  -5   1 793.007 222.301 127
   2   5   1 164.838 249.524  14
  -2   5  -1 154.836 176.689 120
   2   5   1 453.157 276.317  13
   2   5   2 13529.1 752.571  26
   2  -5   2 13315.7 780.453 100
   2   5   2 13737.8 770.653  51
   2   5   2 14627.8 811.069  22
   2   5   2 13538.9 773.655  58
   2   5   2 13670.5 794.849  13
   2   5   2 13051.6 722.027  45
  -2   5  -2 14616.3 858.956  44
   2  -5   2 13101.4 856.390   8
  -2   5  -2 14187.1 812.410  72
   2   5   2 12729.7 772.472  16
   2  -5   2 12461.8 806.342  70
   2   5   2 14228.4 799.653  14
   2  -5   2 13152.3 763.950 127
   2  -5   3 2313.30 272.319 100
  -2  -5  -3 2130.14 267.879  94
   2   5   3 2462.64 288.785  51
   2   5   3 2765.85 303.953  22
   2  -5   3 2417.24 240.199 127
   2  -5   3 2635.72 279.330  47
  -2   5  -3 2739.93 329.109  44
   2   5   3 2537.62 269.659  45
   2   5   3 2397.61 290.634  40
  -2   5  -3 2614.36 290.322  72
   2  -5   3 1811.40 308.370   8
   2  -5   3 2296.57 278.548  70
   2   5   3 2539.28 328.505  14
  -2   5  -3 2504.64 347.051 129
   2  -5   4 61698.5 2661.59 100
   2   5   4 52157.6 2635.96  22
   2  -5   4 53786.4 2634.02  47
   2   5   4 59086.6 2641.14  45
  -2   5  -4 61842.0 2672.43  44
   2   5   4 57204.3 2633.08  40
   2  -5   4 56169.8 2673.71   8
  -2   5  -4 53539.7 2624.53  72
   2   5   4 61187.5 2681.35  14
  -2   5  -4 63500.7 2674.24 129
   2   5   5 12977.6 683.255  45
  -2   5  -5 14021.1 690.035  44
   2  -5   5 11612.3 681.714   8
   2  -5   5 12997.0 676.896 100
  -2   5  -5 14548.0 697.294 129
  -2   6   4 3739.18 260.876  14
   2  -6  -3 914.352 175.856 113
   2   6  -3 793.362 158.578  58
   2   6  -3 652.023 158.820  12
   2   6  -3 393.343 135.830  51
   2  -6  -3 1002.96 201.635  74
   2   6  -2 54759.8 2352.94  12
  -2   6   2 54174.1 2348.24  16
   2  -6  -2 54458.1 2372.28 127
   2   6  -1 162.802 167.033  12
   2   6  -1-79.4530 188.086  58
   2   6  -1 59.4036 154.194  22
   2  -6  -1 426.742 185.802  74
   2   6  -1 105.655 165.766  40
   2  -6  -1 111.938 148.620 127
  -2   6   1 25.2670 188.094  13
   2   6   0 6719.19 408.156  58
   2  -6   0 7609.93 416.769  74
   2   6   0 7104.65 432.973  13
   2   6   1 1294.45 203.215  22
   2  -6   1 1157.04 165.350  47
   2   6   1 1424.54 212.727  40
  -2   6  -1 1364.06 164.863  72
   2   6   1 1393.06 212.751  13
   2  -6   1 1041.96 148.688 127
   2   6   2 52960.7 2532.10  22
   2   6   2 59367.3 2534.35  40
   3   0 -12 84142.3 3498.76 101
  -3   0  12 75431.1 3492.64   4
   3   0 -12 74158.8 3495.63  75
  -3   0  12 78824.7 3494.31   1
  -3   0  11-92.1480 163.853   2
   3   0 -11-253.120 239.020 101
   3   0 -11 41.4929 179.209  75
  -3   0  11-226.382 179.086 107
  -3   0  11-54.7791 182.513   1
  -3   0  10 55841.7 2448.17 107
   3   0 -10 52399.9 2445.81  75
  -3   0  10 55711.0 2458.19   2
   3   0 -10 51312.7 2422.98  74
   3   0 -10 46358.1 2385.11  69
   3   0 -10 52613.3 2406.86 112
  -3   0  10 50759.4 2417.78 132
   3   0  -9-39.1575 240.390 117
   3   0  -9-34.0508 235.467 112
  -3   0   9-92.3248 235.093   2
  -3   0   9-77.2198 159.744  96
   3   0  -9-180.565 224.871  75
   3   0  -9-99.5861 222.518  74
   3   0  -9-56.1671 197.467  73
   3   0  -9-529.189 714.623  17
  -3   0   9 95.3266 192.667 132
   3   0  -9 285.626 203.500  69
  -3   0   9-119.383 492.523  68
  -3   0   9-147.865 624.381  31
  -3   0   9 237.939 247.860 125
  -3   0   8 20118.6 1093.91 125
   3   0  -8 21751.1 1075.29  75
   3   0  -8 19320.5 1077.36  74
   3   0  -8 17163.7 995.720  73
   3   0  -8 16755.0 1900.96  17
   3   0  -8 20217.0 1064.42  69
  -3   0   8 20787.1 1092.53   2
  -3   0   8 16830.2 1714.52  68
   3   0  -8 16833.0 1445.65  63
  -3   0   8 17349.9 1843.54  31
   3   0  -8 22314.9 2086.31  62
   3   0  -7 214.342 661.456  62
   3   0  -7-71.8529 209.617 117
   3   0  -7-233.094 226.572 111
   3   0  -7-280.893 363.176  63
  -3   0   7-351.340 294.998  97
  -3   0   7 305.900 179.670   2
   3   0  -7 75.3490 204.216  75
   3   0  -7-85.7904 240.397  74
   3   0  -7 99.3354 243.279  69
  -3   0   7 99.8123 401.862  68
  -3   0   7-75.5569 326.225  65
  -3   0   7-541.489 551.533  31
  -3   0   7-46.0528 146.918 126
   3   0  -6 44881.4 2063.62 117
   3   0  -6 40351.9 2016.91 103
  -3   0   6 45415.6 2083.10  97
   3   0  -6 46208.1 2100.34  53
   3   0  -6 40472.3 2064.36  75
  -3   0   6 42475.6 2027.30 126
   3   0  -6 45287.4 2110.56  74
   3   0  -6 41375.1 2444.64  63
   3   0  -6 45235.7 2074.74  69
  -3   0   6 43853.3 2653.58  68
   3   0  -6 44608.7 2068.11 111
  -3   0   6 43043.9 2504.81  65
  -3   0   6 38773.1 2595.34  31
   3   0  -6 41455.2 2036.26 124
   3   0  -6 48596.5 2788.90  62
   3   0  -5 71.0444 487.106  62
   3   0  -5-59.0961 286.515  59
  -3   0   5 170.097 257.460  97
   3   0  -5 152.646 174.823 124
   3   0  -5 145.531 453.865  17
   3   0  -5-13.6260 178.206  69
  -3   0   5-136.541 353.080  68
  -3   0   5-60.0112 370.395  31
   3   0  -5 92.8129 240.011  63
   3   0  -4 713688. 30447.4  59
  -3   0   4 655648. 30231.9  64
  -3   0   4 667176. 29970.8  97
   3   0  -4 711100. 30443.5  17
   3   0  -4 748723. 30516.1  62
   3   0  -4 696463. 29963.5  69
  -3   0   4 737482. 30457.4  68
  -3   0   4 663770. 30262.0  31
   3   0  -4 627045. 30146.7  63
   3   0  -3-55.3195 475.088  62
  -3   0   3 83.5163 194.674  97
   3   0  -3-61.9996 153.428  69
  -3   0   3-54.1491 296.530  68
  -3   0   3 312.558 311.375  64
   3   0  -2 37213.1 2002.84  83
  -3   0   2 43224.6 2243.05  64
   3   0  -2 44545.9 2245.42  67
  -3   0   2 37628.5 2005.80  30
   3   0  -2 42859.6 2275.36  62
  -3   0   1 188.745 235.351   6
   3   0  -1-112.605 138.041  25
  -3   0   1-56.7981 350.556  64
   3   0  -1-52.3932 120.770  83
  -3   0   1 561.727 398.613  82
   3   0  -1 33.2840 140.902  70
   3   0  -1 46.5107 244.156  67
   3   0   0 66967.9 3107.96  25
  -3   0   0 75977.7 3722.87  82
  -3   0   0 68700.0 3529.45  76
   3   0   0 68003.9 3149.15  70
   3   0   0 78473.4 3510.33  67
  -3   0   0 64214.1 3406.41   6
  -3   0   0 77654.0 3760.77  64
  -3   0  -1-210.966 465.245   6
   3   0   1-269.559 374.017  59
  -3   0  -1 387.627 608.467  82
  -3   0  -1-75.3058 484.180  76
   3   0   1-45.2633 174.535  70
   3   0   1-102.978 249.664  67
  -3   0  -1-197.696 548.591  64
   3   0   2 22264.1 1534.49  59
   3   0   2 21843.8 1128.89 106
  -3   0  -2 22233.6 1714.95  82
  -3   0  -2 22425.4 1837.97  76
   3   0   2 20996.9 1181.26  15
   3   0   2 24146.0 1154.63 128
   3   0   2 22874.7 1545.45  67
   3   0   2 23461.7 1168.23 131
  -3   0  -2 22727.1 1713.28   6
  -3   0  -2 22583.0 1797.04  64
  -3   0  -3-87.9667 440.949   6
   3   0   3 56.3888 253.852  59
   3   0   3 138.130 179.303 106
  -3   0  -3 135.529 129.177  92
  -3   0  -3 91.5143 570.811  82
  -3   0  -3-96.4340 459.406  76
   3   0   3 146.351 191.059  39
   3   0   3 144.469 220.560  15
   3   0   3-66.9822 143.857   7
   3   0   3 74.1222 333.671  67
   3   0   3 268.656 230.636 131
   3   0   3 60.4693 164.362 128
  -3   0  -4 65383.2 3006.38  98
   3   0   4 70232.3 3082.20 128
  -3   0  -4 68827.9 3048.12  86
  -3   0  -4 69710.3 3832.82  82
  -3   0  -4 65900.4 3800.23  76
   3   0   4 61153.9 3014.68  39
   3   0   4 61189.8 2998.82  15
   3   0   4 58741.7 3006.08   7
   3   0   4 67453.2 3016.86 106
   3   0   4 65353.3 3024.84  14
   3   0   4 66346.7 3044.27 131
  -3   0  -4 66823.3 3764.53   6
  -3   0  -4 63790.9 3803.91  64
  -3   0  -5 552.159 544.541   6
   3   0   5 276.304 191.251 106
   3   0   5-171.455 231.275 102
  -3   0  -5-52.4010 151.651  98
  -3   0  -5-21.5904 171.669  86
  -3   0  -5 221.544 508.501  76
   3   0   5 216.495 172.703  39
   3   0   5-215.356 169.977   7
   3   0   5-88.0150 212.435 131
  -3   0  -5 325.966 469.127  64
   3   0   5-154.205 173.953 123
  -3   0  -6 1490.35 594.169   6
   3   0   6 936.211 200.398 106
   3   0   6 974.458 249.317 102
  -3   0  -6 965.453 231.975  90
  -3   0  -6 811.562 193.388  86
  -3   0  -6 459.090 646.448  82
   3   0   6 771.672 239.530 131
   3   0   6 984.684 207.171  39
   3   0   6 1112.46 198.057   7
  -3   0  -6 106.565 451.669  64
   3   0   6 764.817 171.168 123
   3   0   7 33.4060 224.051 110
  -3   0  -7-59.6338 176.252  90
  -3   0  -7-247.121 201.010  88
   3   0   7-76.0464 208.221 131
  -3   0  -7-17.5626 175.355  41
   3   0   7 109.477 159.297  39
  -3   0  -7 188.726 221.619 130
  -3   0  -8 155002. 6260.60 116
   3   0   8 150109. 6238.87 110
  -3   0  -8 137333. 6224.99  89
  -3   0  -8 140418. 6247.29  88
   3   0   8 142584. 6261.51 128
   3   0   8 144548. 6255.81 131
  -3   0  -8 126438. 6224.00  41
   3   0   8 124161. 6201.49  39
  -3   0  -8 147872. 6236.44 130
  -3   0  -9 131.749 148.095 116
  -3   0  -9 17.0373 136.349  57
   3   0   9 32.2678 112.767 131
  -3   0  -9 52.4914 128.220 130
   3  -1 -12 5436.90 335.827 101
  -3  -1  12 5980.86 337.229   1
  -3   1  12 5417.89 320.760   4
   3   1 -12 4728.12 310.441  75
  -3  -1  11 4606.22 323.063 119
  -3   1  11 4038.63 326.270   1
  -3  -1  11 5219.50 369.143 107
   3   1 -11 5523.98 389.756 101
  -3   1  11 5153.43 363.518   2
   3   1 -11 4923.52 352.088  75
   3  -1 -11 4995.42 341.953  69
  -3  -1  11 5277.50 377.459   1
  -3  -1  11 4433.12 343.958 132
   3  -1 -10 39618.3 1809.78 117
   3  -1 -10 39021.0 1776.77 112
  -3   1  10 36153.0 1760.00 107
  -3  -1  10 40830.0 1815.17 107
   3   1 -10 37924.2 1792.87 101
  -3  -1  10 35436.3 1760.00   2
   3   1 -10 36368.1 1787.86  75
  -3   1  10 40439.6 1821.15   2
   3  -1 -10 36522.7 1783.03  74
   3   1 -10 34435.8 1745.75 104
   3   1 -10 33171.9 1746.41  73
  -3   1  10 37010.6 1787.34   3
   3  -1 -10 38486.3 1798.65  69
  -3   1   9 52693.4 2428.38 107
  -3  -1   9 57819.5 2482.43 107
   3   1  -9 53167.8 2438.75 101
   3   1  -9 50200.9 2406.52 112
   3   1  -9 51743.4 2433.14  75
   3  -1  -9 52913.8 2478.34  75
   3  -1  -9 49573.3 2460.06  74
  -3  -1   9 51097.7 2424.10   2
   3   1  -9 45343.6 2395.45  73
   3  -1  -9 41294.6 3380.34  17
  -3   1   9 54975.7 2491.52   2
  -3   1   9 57364.9 2516.05   3
   3  -1  -9 57782.1 2481.39  69
  -3   1   9 43386.2 2367.28 132
  -3   1   9 41177.7 3478.51  31
  -3  -1   9 54783.2 2449.93 125
   3   1  -9 52713.5 3402.63  62
   3   1  -8 1496.13 937.123  62
   3   1  -8 2026.18 303.265 112
   3  -1  -8 1587.55 303.043 111
  -3   1   8 1590.70 273.572   3
   3  -1  -8 2011.86 626.772  63
  -3  -1   8 2273.59 376.678  97
  -3   1   8 1911.02 266.288  96
  -3  -1   8 1716.60 300.996   2
   3  -1  -8 2781.54 384.130  53
  -3   1   8 2100.61 318.474   2
   3   1  -8 2053.45 286.886  75
   3  -1  -8 2059.77 360.585  75
   3   1  -8 1868.88 302.190  74
   3  -1  -8 1940.54 367.152  74
   3   1  -8 1605.68 296.183  73
   3  -1  -8 2499.51 781.361  17
   3  -1  -8 3085.94 385.561  69
  -3  -1   8 1565.66 628.749  68
   3   1  -8 1748.03 305.066  36
  -3  -1   8 1710.84 596.085  65
  -3   1   8 2134.62 251.662 132
  -3   1   8 2288.22 848.641  31
  -3  -1   8 1913.72 314.877 125
   3   1  -7 7479.76 1158.53  62
   3  -1  -7 6903.82 930.449  62
   3  -1  -7 5092.04 447.047 117
   3   1  -7 5118.71 423.170 112
   3  -1  -7 5506.21 427.727 111
   3  -1  -7 3916.83 701.980  60
  -3  -1   7 5895.81 471.203  97
  -3   1   7 5960.12 435.126  96
   3  -1  -7 4868.84 446.870  53
  -3   1   7 4152.52 332.454  91
  -3   1   7 4725.05 398.593 126
  -3  -1   7 4593.46 954.136  78
   3   1  -7 4595.73 385.082  75
   3   1  -7 4107.06 412.882  74
   3  -1  -7 5492.84 468.188  74
   3   1  -7 4757.93 415.487  73
   3   1  -7 3481.35 952.410  17
   3  -1  -7 5300.68 952.860  17
  -3  -1   7 5198.89 413.031 125
   3   1  -7 5089.84 371.405  69
   3   1  -7 4733.85 436.300  36
  -3   1   7 4837.18 848.012  68
  -3  -1   7 6284.88 896.097  68
  -3  -1   7 4604.07 385.683   2
  -3   1   7 4782.70 386.164   3
  -3  -1   7 3990.16 715.974  65
  -3   1   7 4451.52 397.307   2
  -3  -1   7 3068.82 786.932  31
  -3   1   7 3403.30 831.588  31
   3  -1  -7 4521.60 796.250  63
   3  -1  -6 196895. 8962.06 117
   3   1  -6 206773. 8944.44 112
   3  -1  -6 206821. 8948.86 111
   3  -1  -6 201689. 9636.91  60
   3  -1  -6 192168. 9525.54  63
  -3  -1   6 207231. 8958.46  97
   3  -1  -6 197063. 8945.98  53
  -3  -1   6 214701. 10151.6  78
  -3  -1   6 206288. 8936.00  87
  -3   1   6 219669. 9002.88  96
   3   1  -6 194988. 8922.85  75
   3   1  -6 203888. 8965.46  74
   3  -1  -6 205657. 8970.05  74
   3   1  -6 187877. 9828.72  17
   3  -1  -6 210061. 9699.84  17
   3  -1  -6 208444. 9538.01  62
   3   1  -6 200494. 8921.60  69
  -3   1   6 193555. 9585.06  68
  -3  -1   6 198617. 9555.24  68
   3   1  -6 209140. 8963.80  36
  -3  -1   6 195415. 9571.15  65
  -3   1   6 196976. 9648.72  31
  -3   1   6 195760. 8935.53 126
  -3   1   6 197934. 8935.30   3
   3  -1  -6 190063. 8910.26 124
  -3  -1   6 156390. 9413.33  31
  -3   1   6 195315. 8926.46 122
   3   1  -6 208586. 9820.11  62
   3  -1  -5 64.5679 423.354  62
   3  -1  -5 304.831 216.485 117
   3   1  -5 119.787 225.482 112
   3  -1  -5 148.859 423.959  60
   3   1  -5 111.336 237.366 101
   3  -1  -5 274.501 189.759  53
  -3  -1   5 280.229 220.864  87
   3  -1  -5 215.044 159.885  48
   3   1  -5 263.493 265.486  21
   3  -1  -5 139.178 354.600  83
   3   1  -5 440.029 161.048  20
  -3  -1   5 291.742 525.432  78
   3   1  -5 365.690 164.166  43
   3  -1  -5 271.892 193.550  74
   3  -1  -5 403.928 378.387  63
   3   1  -5 290.375 584.670  17
   3  -1  -5 293.328 206.032  69
   3   1  -5 347.381 172.625  69
  -3   1   5 496.399 377.885  68
  -3  -1   5 342.477 354.439  68
   3   1  -5 487.601 168.947 103
  -3  -1   5 373.269 374.396  65
   3   1  -5-79.5732 506.697  62
  -3   1   5 445.030 438.036  31
  -3   1   5-40.6068 202.067 122
   3  -1  -4 46028.6 2579.92  61
   3  -1  -4 49878.7 2719.35  60
  -3   1   4 52253.9 2223.11  96
  -3  -1   4 42078.0 2186.81  87
   3  -1  -4 43788.7 2590.00  83
  -3  -1   4 47530.6 2718.85  78
   3   1  -4 43415.1 2743.52  17
   3  -1  -4 50927.7 2212.80  69
   3   1  -4 46277.9 2177.00  69
  -3   1   4 50496.1 2664.38  68
  -3  -1   4 49777.2 2645.84  68
  -3   1   4 50210.8 2680.92  64
  -3   1   4 44848.2 2626.28  31
  -3   1   4 46434.3 2666.43  30
   3  -1  -4 48373.6 2652.37  62
   3  -1  -3 295483. 13637.1  61
  -3   1   3 301283. 13618.1  30
   3  -1  -3 306650. 13710.0  60
   3   1  -3 306474. 13750.7  59
  -3   1   3 297248. 13216.5  96
   3  -1  -3 305044. 13603.1  83
  -3  -1   3 307429. 13611.0  78
   3   1  -3 290384. 13651.9  17
   3  -1  -3 292879. 13213.3  70
   3  -1  -3 295752. 13214.8  69
  -3   1   3 301820. 13631.5  68
  -3  -1   3 322729. 13684.6  68
   3  -1  -3 301402. 13744.0  67
  -3   1   3 315030. 13725.9  64
   3  -1  -3 303756. 13639.8  62
   3  -1  -2 246519. 11472.3  61
   3   1  -2 292191. 11664.5  59
   3  -1  -2 250750. 11003.0  25
  -3   1   2 248161. 10995.0  96
   3  -1  -2 250194. 11340.1  83
   3  -1  -2 236644. 11189.8  79
  -3  -1   2 237949. 11253.0  78
   3   1  -2 236653. 11322.7  17
   3  -1  -2 253787. 11018.7  70
   3  -1  -2 242007. 10994.8  69
  -3   1   2 258430. 11411.7  68
  -3  -1   2 247700. 11295.2  64
  -3   1   2 270467. 11555.1  64
   3   1  -2 257196. 11431.6  62
   3   1  -1 920.706 427.882  62
   3  -1  -1 376.791 157.772  25
  -3   1   1 614.495 484.389  64
  -3   1   1 420.896 136.635  96
  -3   1   1 555.814 136.104  91
   3   1  -1 448.378 127.895  25
  -3  -1   1 464.247 226.221  76
   3   1  -1 388.601 242.976  17
   3  -1  -1 334.461 196.458  70
   3  -1  -1 359.481 146.522  69
   3  -1  -1 636.242 358.233  67
  -3  -1   1 591.890 321.912  64
  -3   1   1 269.855 329.517   6
   3   1   0 164566. 7073.92  59
   3  -1   0 138322. 6288.39  25
  -3   1   0 137782. 6288.94  91
  -3  -1   0 134332. 6641.44  76
   3  -1   0 147146. 6353.77  70
   3  -1   0 170360. 6940.00  67
  -3   1   0 135955. 6693.39   6
  -3   1   0 153109. 6990.85  64
  -3  -1   0 130217. 6607.92   6
  -3   1  -1 46165.8 2229.32  91
   3   1   1 52843.6 2853.14  21
  -3  -1  -1 44739.8 2486.46  81
  -3   1  -1 58947.8 2997.27  76
   3  -1   1 55332.5 2890.56  67
  -3   1  -1 53071.3 2851.76   6
  -3   1  -1 56428.3 3114.87  64
  -3  -1  -1 46651.5 2761.50   6
   3   1   2 39451.0 1932.37  58
   3  -1   2 39109.8 1956.23 100
  -3   1  -2 41534.2 1953.24  92
   3   1   2 37975.8 2391.53  21
  -3  -1  -2 38150.4 2456.23   6
  -3   1  -2 45775.5 2898.80  76
   3  -1   2 43303.5 1973.69 128
   3   1   2 40576.5 1966.98  40
   3   1   2 43934.1 1973.70  39
   3  -1   2 42128.6 1989.49  70
   3  -1   2 40668.5 1977.31   7
   3  -1   2 42350.2 2623.90  67
   3   1   2 38595.3 1965.71  14
  -3   1  -2 41507.3 2756.79   6
   3   1   2 40324.0 2017.71  32
   3   1   2 40539.4 1933.62 110
   3  -1   2 41402.0 1991.40 131
   3   1   2 42694.6 1960.54 131
   3   1   2 41976.7 1954.18 123
   3   1   3 90038.4 4004.89 106
   3  -1   3 95681.8 4115.37 102
   3   1   3 87947.8 4024.28 123
  -3   1  -3 95866.7 4074.84  98
   3   1   3 100277. 4062.30 128
  -3   1  -3 85579.1 4032.53  92
   3   1   3 68588.0 4350.78  21
   3  -1   3 78550.9 4031.75   9
   3  -1   3 91965.5 4119.40 131
  -3   1  -3 86167.2 4860.82  76
  -3   1  -3 90561.9 4115.78  41
   3   1   3 86413.3 4037.53  40
   3   1   3 85981.8 4064.53  39
   3   1   3 74556.4 4648.29  28
   3  -1   3 87963.4 4061.80  70
   3   1   3 85616.1 4038.74  15
   3  -1   3 89990.2 4095.34   7
   3   1   3 87128.8 4061.63  32
  -3   1  -3 92892.6 4881.34   6
  -3   1  -3 91857.7 4831.09  64
   3  -1   3 88248.6 4080.28 128
  -3  -1  -3 80449.9 4635.64   6
   3   1   4 10573.4 1125.49  28
  -3   1  -4 9522.47 1182.02   6
  -3  -1  -4 8833.40 1115.46   6
   3   1   4 10088.8 635.031 106
   3  -1   4 11726.8 738.544 102
  -3   1  -4 10419.3 673.280  98
   3  -1   4 10878.5 691.582 131
  -3   1  -4 11604.1 698.875  86
  -3  -1  -4 13541.5 1396.87  82
   3  -1   4 10415.1 673.086   9
  -3   1  -4 11011.2 705.355  41
   3   1   4 9435.61 688.427  39
   3   1   4 11632.0 696.171  15
   3  -1   4 10114.1 706.697   7
   3   1   4 10790.7 700.965  14
  -3   1  -4 9946.21 1158.01  64
  -3   1  -4 9913.43 640.374 130
   3   1   4 11711.6 709.005 128
   3  -1   4 12253.5 735.537 128
   3   1   4 11287.0 646.284 123
   3   1   5 51975.8 3505.99  28
   3   1   5 69488.0 3108.35 110
   3   1   5 60496.9 3017.37 123
   3  -1   5 74116.1 3151.37 102
  -3   1  -5 63551.0 3070.96  98
  -3  -1  -5 63056.7 3047.82  86
  -3   1  -5 64188.9 3097.68  86
  -3  -1  -5 70590.1 4029.38  82
   3  -1   5 59024.8 3046.53   9
  -3   1  -5 66799.6 3109.31  41
   3   1   5 69694.2 3115.40  39
   3   1   5 69539.4 3102.88  15
   3  -1   5 67674.8 3117.96   7
   3   1   5 72169.2 3129.51  14
  -3   1  -5 67388.9 3927.47   6
   3   1   5 68963.1 3109.81  32
   3  -1   5 64958.5 3084.06 131
  -3   1  -5 63839.4 3797.69  64
  -3   1  -5 62259.9 3047.75 130
   3  -1   5 71183.8 3133.00 128
  -3  -1  -5 63206.5 3849.68   6
   3   1   5 68964.9 3135.79 128
  -3   1  -6 123641. 5376.02 116
   3   1   6 124141. 5379.89 110
   3  -1   6 132452. 5437.33 102
  -3  -1  -6 113767. 5371.95  90
  -3  -1  -6 96271.0 6096.02  64
  -3   1  -6 95006.2 6033.27  76
  -3  -1  -6 104029. 6127.93  76
  -3   1  -6 115185. 5390.38  41
   3   1   6 119928. 5386.84  39
   3   1   6 124213. 5395.09  15
   3  -1   6 111768. 5378.62   7
   3   1   6 130369. 5424.48  14
  -3   1  -6 104317. 6162.00   6
   3   1   6 126602. 5410.25  32
   3  -1   6 114666. 5367.09 131
  -3   1  -6 96382.7 5946.21  64
  -3   1  -6 113960. 5346.93 130
   3   1   6 123659. 5409.81 128
  -3  -1  -6 99279.9 6095.88   6
   3  -1   6 125487. 5419.27 128
   3  -1   6 113478. 5317.41 123
  -3   1  -7 456.990 231.358 116
   3   1   7 760.562 228.170 110
   3  -1   7 636.280 186.469 106
  -3  -1  -7 759.922 180.226  90
  -3   1  -7 834.635 189.198  89
  -3  -1  -7 1020.55 217.185  88
  -3   1  -7 711.746 205.416  88
   3  -1   7 805.413 208.648 131
  -3   1  -7 860.197 229.312  41
   3   1   7 1111.19 214.909  39
   3  -1   7 472.191 183.777   7
   3   1   7 688.144 212.952 131
  -3   1  -7 867.595 242.149 130
   3  -1   7 520.232 203.994 128
  -3   1  -8 2775.72 281.981 116
  -3   1  -8 2690.34 286.520  57
  -3  -1  -8 2436.85 250.552  88
  -3   1  -8 2293.87 257.244  41
  -3   1  -8 2609.79 265.633  72
   3   1   8 2296.23 236.211  39
  -3   1  -8 2578.84 251.888  88
   3   1   8 2750.58 266.715 131
   3  -1   8 2125.01 223.186 131
  -3   1  -8 2058.78 256.684 130
  -3  -1  -8 2098.81 250.227 130
   3  -1   8 2944.83 269.811 128
  -3   1  -9 605.029 150.137 116
   3  -1   9 354.045 122.050 110
  -3   1  -9 587.585 148.745  57
   3   1   9 464.489 130.259 131
  -3  -1  -9 507.599 145.331 116
   3   1   9 550.067 99.5204  39
  -3  -2  11 435.527 151.381 119
  -3  -2  11 230.784 161.912   1
   3   2 -11 245.341 140.370  75
  -3   2  11 71.3697 129.402   4
   3  -2 -10 307.018 212.689 117
  -3   2  10 319.876 200.908   3
  -3   2  10 513.690 197.520   2
  -3  -2  10 220.172 199.010 107
   3   2 -10 230.944 182.734 104
   3   2 -10 423.282 259.304 101
   3   2 -10 203.676 173.776  75
   3  -2 -10-40.0104 186.830  74
   3   2 -10 344.466 212.912  73
  -3  -2  10 454.514 217.265   1
  -3  -2  10 429.264 194.138 132
   3  -2  -9 1232.08 274.274 111
  -3   2   9 1540.38 336.792   3
  -3  -2   9 1630.48 286.616 107
  -3   2   9 1152.59 260.145   2
   3   2  -9 1641.48 334.177 101
  -3  -2   9 958.263 276.370   1
   3   2  -9 1224.17 243.363  75
   3  -2  -9 1860.47 342.304  74
   3   2  -9 1032.35 277.457  73
  -3  -2   9 1455.59 271.346 132
   3  -2  -8 110212. 4871.15 111
   3  -2  -8 99462.0 5586.69  60
  -3   2   8 94275.4 4795.20 107
  -3  -2   8 113147. 4884.58 107
   3   2  -8 112697. 4866.29 104
   3   2  -8 112175. 4871.86 101
   3  -2  -8 105851. 4881.55  53
  -3   2   8 99293.3 5909.95  31
  -3  -2   8 94128.7 5702.61  78
   3   2  -8 105669. 4850.48  75
   3  -2  -8 110796. 4913.31  74
   3   2  -8 103779. 4820.03  18
   3   2  -8 107909. 4871.26  73
  -3   2   8 100752. 5982.85  30
   3  -2  -8 92907.9 5673.18  17
  -3   2   8 116509. 4937.41   2
   3  -2  -8 120981. 5008.86  69
  -3   2   8 110934. 4908.83   3
  -3  -2   8 90919.5 5534.73  66
  -3  -2   8 93937.0 5737.31  65
   3  -2  -8 88454.6 5677.84  63
   3   2  -8 107558. 5979.25  62
   3  -2  -7 206937. 9179.46 117
   3  -2  -7 206774. 9140.07 111
   3  -2  -7 192608. 10130.7  60
   3  -2  -7 198892. 9178.72 113
   3   2  -7 191009. 9139.30  56
  -3  -2   7 213007. 9158.39  97
   3  -2  -7 204264. 9139.18  53
  -3   2   7 207260. 9162.21 126
  -3  -2   7 216969. 9150.87  87
  -3  -2   7 184141. 10016.8  78
   3   2  -7 198593. 9118.05  75
   3  -2  -7 211305. 9165.62  74
   3   2  -7 198745. 9137.16  73
   3   2  -7 198239. 9106.87  18
   3  -2  -7 188646. 9933.30  17
   3  -2  -7 221111. 9216.32  69
  -3   2   7 180033. 9954.23  68
   3   2  -7 212006. 9177.12  36
  -3   2   7 210720. 10187.5  30
  -3   2   7 214059. 9160.57   2
  -3  -2   7 184877. 9987.64  66
  -3   2   7 202076. 9148.45   3
  -3  -2   7 184295. 10051.1  65
  -3   2   7 210416. 9156.55 125
  -3   2   7 195514. 10078.6  31
   3  -2  -7 177282. 9862.45  63
   3  -2  -6 39638.1 1878.89 117
   3  -2  -6 39775.1 1884.90 113
   3   2  -6 38820.2 1838.48 112
   3  -2  -6 36572.5 1842.57 111
   3  -2  -6 39510.1 2659.03  60
   3   2  -6 37134.0 1848.62  56
  -3   2   6 33772.1 1808.45  24
   3  -2  -6 37324.3 1835.01  94
  -3   2   6 36498.1 1812.18  91
  -3  -2   6 40454.3 1860.90  87
   3  -2  -6 35960.0 1792.47  48
  -3  -2   6 36602.9 1819.63  85
  -3  -2   6 40381.0 2729.61  78
   3   2  -6 36321.3 1830.08  75
   3  -2  -6 40853.9 1863.63  74
   3   2  -6 36560.6 1828.67  73
   3   2  -6 31947.7 1821.64  38
   3  -2  -6 42153.1 1885.02  69
  -3   2   6 35886.9 2500.83  68
  -3  -2   6 37118.9 2372.66  68
   3   2  -6 39519.0 1910.82  36
  -3   2   6 38572.7 1845.35   3
  -3   2   6 38891.5 1842.81 125
  -3   2   6 38510.2 1834.63   2
  -3   2   6 40190.1 2656.61  30
   3  -2  -6 41041.7 2493.51  63
  -3   2   6 39551.3 1843.20 122
  -3   2   6 39407.0 1850.67 126
  -3   2   5 61011.6 2845.37 118
  -3   2   5 60925.9 2856.28   3
   3  -2  -5 63663.0 3429.27  61
   3   2  -5 60483.8 2855.59 112
   3  -2  -5 63770.0 3601.26  60
   3   2  -5 61336.0 2852.30  56
   3   2  -5 58522.9 2849.74 101
   3  -2  -5 62998.2 2844.82  94
  -3   2   5 62119.6 2870.31  91
   3   2  -5 57230.5 3454.44  21
   3  -2  -5 59197.8 2819.11  48
  -3  -2   5 62695.6 2851.68  85
   3   2  -5 59301.6 2833.94  20
   3  -2  -5 59306.7 3481.01  83
  -3  -2   5 61449.5 3777.20  78
  -3   2   5 56409.2 2833.24  42
  -3   2   5 60066.9 3555.11  30
   3  -2  -5 66738.3 2865.70  74
   3   2  -5 57680.0 2820.78  73
   3  -2  -5 59996.6 2837.28  70
   3   2  -5 58564.1 2865.35  38
   3  -2  -5 68434.2 2873.28  69
  -3   2   5 59837.5 3410.55  68
  -3  -2   5 58913.5 3325.61  68
   3   2  -5 63998.2 2908.20  36
  -3  -2   5 67213.3 3614.59  65
  -3   2   5 65192.6 2852.25 122
   3   2  -5 63809.1 3583.85  62
  -3   2   4 59677.7 2692.91 118
   3  -2  -4 60505.8 3272.05  61
   3  -2  -4 60875.9 2717.63 113
   3   2  -4 59122.9 2684.61  56
   3   2  -4 55479.5 2664.17 101
  -3   2   4 61070.4 2695.52  96
   3  -2  -4 59664.6 2676.52  94
  -3   2   4 57914.8 2680.30  92
  -3   2   4 61252.8 2715.24  91
   3   2  -4 58785.7 3313.96  21
   3  -2  -4 57127.7 2664.95  48
   3   2  -4 54613.8 2660.11  20
   3  -2  -4 56614.3 3252.62  83
  -3  -2   4 55458.7 3366.17  78
  -3  -2   4 54810.0 3347.31  77
   3   2  -4 56536.3 2665.66  43
   3  -2  -4 57622.8 2694.02   8
  -3   2   4 55117.4 2674.68  42
  -3   2   4 61410.2 2685.95 122
   3   2  -4 49459.9 2638.19  73
   3  -2  -4 57422.3 2675.33  70
   3   2  -4 58439.1 2723.63  38
   3  -2  -4 60053.3 2681.50  69
  -3   2   4 55358.1 3127.89  68
  -3  -2   4 59631.2 3128.74  68
   3  -2  -4 61004.4 3350.14  67
  -3  -2   4 60991.3 3316.39  65
  -3   2   4 64185.0 3380.51  64
  -3   2   4 56120.0 3273.67  30
   3   2  -4 60675.9 3320.55  62
   3  -2  -3 23232.5 1697.17  61
   3   2  -3 23417.6 1207.21  55
   3  -2  -3 24209.3 1235.16 113
   3  -2  -3 24986.7 1748.75  60
   3  -2  -3 26283.9 1202.62  25
   3  -2  -3 24540.9 1205.36  94
  -3   2   3 23955.7 1211.85  52
  -3   2   3 25386.2 1209.01  92
  -3   2   3 25516.6 1225.02  91
   3   2  -3 22098.4 1177.30  49
   3   2  -3 22498.0 1758.53  21
   3  -2  -3 24578.7 1706.78  83
   3   2  -3 23282.6 1189.10  20
  -3  -2   3 23018.7 1616.85  78
  -3   2   3 22162.1 1200.71  44
  -3  -2   3 22724.4 1770.77  77
  -3   2   3 23370.8 1208.57  42
   3  -2  -3 24042.2 1219.55   8
   3  -2  -3 25253.3 1212.52  74
   3   2  -3 23467.3 1243.57  18
   3   2  -3 22001.2 1176.34  39
   3   2  -3 25015.2 1665.34  62
   3  -2  -3 24503.3 1207.13  70
   3   2  -3 25806.8 1259.82  38
  -3   2   3 24129.5 1220.87 118
   3  -2  -3 26249.8 1203.03  69
  -3   2   3 23151.4 1555.55  68
  -3  -2   3 25660.8 1597.18  68
   3   2  -3 25688.9 1247.71  36
   3  -2  -3 24945.9 1777.51  67
  -3   2   3 26579.2 1808.80  64
   3  -2  -3 23716.9 1221.85 127
   3  -2  -2 13200.3 1219.41  61
   3  -2  -2 13242.4 678.419  25
   3   2  -2 12096.7 686.622  55
  -3   2   2 12694.3 699.014  52
  -3   2   2 12423.6 685.383  92
  -3   2   2 13044.4 696.002  91
   3   2  -2 11323.9 654.900  49
   3   2  -2 14262.8 1259.18  21
   3  -2  -2 12982.4 699.670  47
   3   2  -2 10983.4 667.115  45
   3  -2  -2 8797.59 1004.35  79
  -3  -2   2 10901.6 919.233  78
  -3  -2   2 11987.2 1114.44  77
   3   2  -2 11746.1 658.749  43
  -3   2   2 11859.5 691.546  42
   3   2  -2 11346.6 653.478  39
   3  -2  -2 12809.7 1145.79  60
   3  -2  -2 13834.3 711.972  70
   3   2  -2 13206.1 754.696  38
   3  -2  -2 13058.3 669.288  69
  -3   2   2 11605.2 951.430  68
  -3  -2   2 13387.0 1032.59  68
   3  -2  -2 11571.7 1132.30  67
  -3   2   2 15954.1 1276.85  64
   3   2  -2 13000.4 1070.29  62
   3  -2  -2 11824.8 670.976 100
   3  -2  -1 72718.4 3292.57  25
   3  -2  -1 73897.3 3320.46 100
  -3   2   1 75202.9 3328.45  92
  -3   2   1 73969.8 3316.71  91
   3   2  -1 75225.6 3353.06  22
   3   2  -1 78301.3 4107.82  21
   3  -2  -1 72656.5 3333.91  47
   3  -2  -1 74684.7 3951.13  61
   3  -2  -1 70621.4 3715.39  79
  -3  -2   1 73036.3 3776.03  77
  -3   2   1 68188.7 3312.02  44
   3   2  -1 72331.8 3310.70  18
   3   2  -1 71101.1 3290.23  39
  -3   2   1 68534.3 3314.85  72
   3  -2  -1 73222.3 3353.01 127
   3  -2  -1 74938.1 3339.89  70
   3   2  -1 75997.6 3392.92  38
   3  -2  -1 69461.5 3277.31  69
  -3   2   1 64746.8 3624.48  68
   3  -2  -1 79422.0 4023.06  67
  -3   2   1 81609.4 4056.15  64
   3   2  -1 69567.8 3634.44  62
  -3   2   0 63749.7 3136.72  57
  -3   2   0 71990.7 3161.91  98
   3  -2   0 71948.6 3181.04 100
   3   2   0 78486.8 4081.63  21
   3  -2   0 72075.6 3186.20  47
   3   2   0 66198.5 3128.73  45
   3   2   0 67923.3 3126.75  18
   3   2   0 68415.6 3126.29  39
  -3   2   0 64194.8 3167.35  72
   3  -2   0 68627.7 3163.93   7
   3   2   0 72570.8 3201.88  38
  -3   2   0 61333.5 3476.72  68
   3  -2   0 72209.7 3887.50  67
   3  -2   0 68188.8 3167.78 127
   3   2   1 111286. 4930.89  58
  -3   2  -1 103221. 4955.12  57
  -3   2  -1 114964. 4984.76  98
  -3   2  -1 112410. 4979.51  92
   3   2   1 118605. 4989.95  22
   3  -2   1 106553. 4935.60 127
   3   2   1 113272. 5736.84  21
   3  -2   1 113238. 4982.24   9
   3  -2   1 110278. 4977.14  47
   3   2   1 110672. 4945.52  45
   3   2   1 109739. 4917.18  18
   3   2   1 110179. 4956.37  40
  -3   2  -1 101977. 5002.83  72
   3   2   1 112543. 4940.26  39
   3  -2   1 110706. 5006.33  70
   3   2   1 106736. 4961.39  38
   3  -2   1 117741. 4993.93   7
   3   2   1 108411. 4976.77  15
  -3   2  -1 108118. 5658.85   6
   3  -2   1 111255. 4942.40  34
   3   2   1 106968. 4970.16  14
   3   2   1 101013. 4912.67  32
  -3   2  -1 114096. 5863.44  64
   3   2   1 104336. 4922.89  13
  -3   2  -2 6608.05 529.060 116
   3   2   2 8786.09 1055.91  28
   3   2   2 7955.22 526.497  58
  -3   2  -2 8023.29 589.501  57
   3  -2   2 8228.89 544.338 100
  -3   2  -2 8118.30 555.287  92
   3   2   2 7298.66 491.985  51
   3   2   2 8184.35 561.285  22
  -3   2  -2 8136.35 540.547  86
   3  -2   2 7517.62 504.432  47
   3  -2   2 8693.00 600.474   9
  -3  -2  -2 8366.83 856.972  81
   3   2   2 7521.99 480.634  18
  -3   2  -2 7849.35 575.825  41
   3   2   2 7378.91 537.241  40
   3   2   2 8242.14 528.385  39
   3  -2   2 7652.57 586.509  70
   3  -2   2 9233.80 605.556   7
   3   2   2 7823.98 552.765  15
   3   2   2 7200.15 466.539  34
   3   2   2 8396.36 579.619  14
   3   2   2 7526.04 550.432  32
   3   2   2 7507.00 485.758 131
   3   2   2 7287.75 543.567  13
  -3   2  -2 8235.41 1091.22  64
   3  -2   2 8483.56 529.818 128
  -3   2  -2 8882.23 1177.77   6
   3   2   3 26298.6 2060.84  28
   3   2   3 26237.5 1327.85  58
  -3   2  -3 25445.2 1410.86  57
   3  -2   3 25482.2 1310.66 100
  -3   2  -3 26651.8 1344.53  98
   3   2   3 24213.0 1295.37  51
  -3   2  -3 26601.6 1338.89  86
   3  -2   3 29386.0 1454.23   9
  -3  -2  -3 24044.7 1796.85  81
  -3   2  -3 23988.5 1319.96 116
  -3   2  -3 29018.4 1467.28  41
   3   2   3 26275.1 1331.71  40
   3  -2   3 26183.4 1366.29  70
   3  -2   3 26929.9 1463.33   7
   3  -2   3 27366.5 2445.68  67
  -3   2  -3 25636.7 2136.13   6
   3   2   3 26259.2 1364.66  14
   3   2   3 25893.6 1340.19  32
  -3   2  -3 24026.7 1921.37  64
   3   2   3 23855.4 1300.64 131
   3  -2   3 23659.3 1374.00 128
  -3  -2  -3 22353.2 1855.01   6
   3   2   4 48023.9 3412.36  28
  -3   2  -4 56831.5 2704.63 116
  -3   2  -4 59227.4 2777.16  57
  -3   2  -4 57095.2 2725.70  98
  -3   2  -4 55853.7 2692.44  90
   3  -2   4 62887.8 2782.17   9
  -3   2  -4 59314.0 2792.56  41
   3   2   4 56275.8 2715.89  40
   3  -2   4 59481.1 2696.69 100
   3  -2   4 57043.4 2747.82  70
  -3   2  -4 56581.3 3579.18   6
   3   2   4 62125.7 2736.13  32
  -3   2  -4 51624.2 3329.58  64
   3   2   4 57283.9 2739.49 131
   3  -2   4 51948.8 2727.31 128
  -3  -2  -4 50971.3 3376.68   6
  -3   2  -5 32689.5 1624.09 116
  -3   2  -5 34053.0 1687.47  57
  -3  -2  -5 31936.4 1600.68  90
  -3   2  -5 31560.6 1613.78  90
   3  -2   5 29806.1 1628.71 128
  -3   2  -5 33804.1 1652.28  86
   3  -2   5 32767.6 1651.22   9
  -3   2  -5 34065.4 1686.19  41
   3   2   5 33680.4 1679.69  39
   3   2   5 34959.9 1658.19  15
   3   2   5 26268.0 2166.30  28
   3  -2   5 26755.8 2331.39  67
   3   2   5 35863.0 1687.15  14
  -3   2  -5 27119.3 2277.71   6
   3   2   5 33887.4 1652.59  32
   3   2   5 31707.6 1638.86 131
  -3  -2  -5 28866.0 2248.37   6
  -3   2  -6 3231.65 335.580 116
  -3   2  -6 3119.25 353.563  57
  -3   2  -6 2135.81 273.765  90
  -3  -2  -6 2287.66 268.031  88
  -3   2  -6 1944.95 248.172  88
   3   2   6 2757.72 301.304  45
   3  -2   6 2652.48 309.323   9
  -3   2  -6 2698.50 336.757  41
  -3   2  -6 3388.88 350.372  72
   3   2   6 2661.20 314.907  39
   3   2   6 2977.54 354.695  15
   3  -2   6 2821.12 325.634   7
   3   2   6 2921.15 366.166  14
   3   2   6 2698.61 318.710 131
   3  -2   6 2841.33 315.266 128
  -3   2  -7 3336.49 317.492 116
  -3   2  -7 3400.82 338.491  57
  -3  -2  -7 3448.30 319.618  89
  -3  -2  -7 2725.98 262.025  88
  -3   2  -7 2244.78 241.747  88
   3   2   7 2816.20 256.497  45
  -3   2  -7 3045.18 320.812  41
  -3   2  -7 2681.52 298.699  72
   3   2   7 2671.13 292.161  39
   3  -2   7 3024.57 307.193   7
   3   2   7 3727.99 335.239  15
   3   2   7 3003.78 336.239  14
   3   2   7 2912.53 287.848 131
   3  -2   7 3336.88 294.393 128
   3  -2   8 30968.3 1255.31 110
  -3   2  -8 32038.9 1284.74  57
   3   2   8 24005.2 1211.10  54
   3  -2   8 26844.0 1232.60 106
   3   2   8 28404.1 1256.40  39
   3  -2   8 25565.2 1247.51   7
   3  -2   8 20038.1 1211.84  34
   3   2   8 26425.1 1243.38 131
  -3  -3  10 28472.4 1271.06 119
   3  -3 -10 26535.0 1264.76 117
   3  -3 -10 26022.6 1252.80 111
  -3  -3  10 23873.5 1252.90 108
   3  -3 -10 26002.2 1279.77  75
  -3   3  10 25601.0 1270.10   3
   3   3 -10 27901.3 1279.86 121
   3  -3  -9 9863.06 608.109 111
  -3  -3   9 9974.95 581.014   1
   3   3  -9 9843.15 591.598  11
  -3  -3   9 10949.9 637.767  97
  -3   3   9 9226.30 574.779   2
   3  -3  -9 11363.7 657.848  74
   3   3  -9 10456.1 617.107  73
  -3   3   9 12036.9 682.978   3
   3  -3  -9 10977.3 700.697  69
  -3  -3   9 10247.0 604.395 132
   3   3  -9 11455.3 668.595 121
  -3   3   8 18203.4 1050.99 114
   3  -3  -8 19510.0 1069.22 111
   3   3  -8 21031.3 1073.71 104
   3   3  -8 19729.6 1075.52  56
   3   3  -8 18940.9 1033.94  55
   3   3  -8 20714.2 1070.16  11
   3  -3  -8 20265.7 1078.33  53
  -3  -3   8 20253.6 1086.82  87
   3   3  -8 19345.1 1050.95  75
   3  -3  -8 21440.2 1106.37  74
  -3   3   8 19105.1 1046.26   2
   3   3  -8 20486.1 1094.29  73
  -3  -3   8 22576.6 1083.77 132
   3  -3  -8 22828.7 1201.04  69
  -3   3   8 22188.2 1148.73   3
   3   3  -8 21139.6 1139.63 121
   3  -3  -7 23897.5 1243.78 117
  -3   3   7 22019.3 1173.02 114
   3  -3  -7 23676.9 1240.79 113
   3  -3  -7 22580.5 1191.25 111
   3  -3  -7 23988.0 2154.98  60
   3   3  -7 23418.0 1194.86 104
   3   3  -7 21851.0 1231.68  56
   3  -3  -7 23920.8 1192.27  53
   3   3  -7 21504.5 1161.31  55
   3  -3  -7 22906.5 1217.59  94
  -3  -3   7 22207.3 1204.61  87
  -3  -3   7 21928.7 1175.74  85
  -3  -3   7 19303.0 1781.51  78
   3   3  -7 18796.1 1147.17  75
   3  -3  -7 24967.6 1213.16  74
   3   3  -7 21675.7 1141.07  18
   3   3  -7 23886.2 1235.75  73
  -3   3   7 21082.1 1176.94   2
   3  -3  -7 23367.3 1240.52  69
  -3   3   7 23008.0 1215.86   3
  -3  -3   7 22103.0 1912.81  66
  -3  -3   7 23529.8 2004.20  65
   3  -3  -7 19041.0 1750.70  63
  -3   3   7 22733.3 1961.69  30
   3   3  -7 24213.0 1293.66 121
   3   3  -6 231.154 641.888  62
   3  -3  -6 932.736 646.474  60
   3   3  -6 602.622 259.471 104
   3  -3  -6 632.504 279.845 113
   3   3  -6 668.388 286.687  55
  -3   3   6 535.549 167.296  24
   3   3  -6 562.039 305.062  56
   3  -3  -6 940.272 292.418  94
  -3  -3   6 550.097 317.912  87
  -3   3   6 424.113 209.722   2
   3  -3  -6 496.735 188.418  48
  -3  -3   6 929.336 286.441  85
   3  -3  -6 767.679 494.275  83
  -3  -3   6 342.887 515.079  78
   3   3  -6 410.872 208.674  75
   3  -3  -6 869.772 265.097  74
   3   3  -6 352.239 298.313  73
   3   3  -6 500.375 221.970  18
   3  -3  -6 822.649 257.312  70
   3  -3  -6 484.878 265.501  69
  -3  -3   6-135.765 547.166  66
  -3  -3   6 276.439 513.654  65
   3   3  -6 758.304 368.488 121
  -3   3   6 457.158 205.835 120
   3  -3  -5 167310. 8052.86  61
  -3   3   5 156912. 7189.44  24
   3   3  -5 174759. 7217.25  56
   3   3  -5 153782. 7178.91  55
   3  -3  -5 177907. 7207.00  94
   3  -3  -5 150192. 7127.15  48
  -3  -3   5 155082. 7174.53  85
  -3  -3   5 131042. 7884.56  78
   3   3  -5 143195. 7136.01  19
   3  -3  -5 166493. 7183.41  74
   3   3  -5 162504. 7172.35  18
   3   3  -5 162103. 7167.04  73
   3  -3  -5 165530. 7196.26  70
   3   3  -5 158421. 7200.56  38
   3  -3  -5 170017. 7171.57  69
  -3  -3   5 159039. 8224.81  66
  -3  -3   5 140997. 8011.16  65
  -3   3   5 149385. 7128.40   2
  -3   3   5 161679. 7181.06 126
  -3   3   5 163898. 7182.95   3
  -3   3   5 162605. 7171.93 122
   3   3  -5 161516. 7197.92 121
   3   3  -5 142323. 7882.86  62
   3   3  -4 1562.07 551.772  62
   3  -3  -4 726.790 608.367  61
   3  -3  -4 1586.39 297.868 113
   3  -3  -4 1420.07 608.814  60
   3   3  -4 1171.34 301.066 104
   3   3  -4 1412.11 320.350  55
  -3   3   4 1463.75 283.044  24
   3  -3  -4 1335.81 291.172  94
  -3   3   4 1645.04 254.964   3
   3   3  -4 1132.57 219.390  22
  -3  -3   4 719.627 531.944  77
   3   3  -4 1190.93 247.717  19
  -3   3   4 1297.65 257.577  42
   3   3  -4 1341.57 290.566  73
   3   3  -4 1142.27 287.375  18
   3   3  -4 799.627 216.808  40
   3  -3  -4 1052.03 222.951   8
  -3   3   4 1252.19 225.182  72
   3  -3  -4 1846.61 267.461  70
   3   3  -4 1238.73 293.848  38
   3  -3  -4 1544.16 252.752  69
  -3  -3   4 1956.19 689.667  66
  -3  -3   4 1295.42 535.261  65
   3  -3  -4 1020.78 229.419 127
  -3   3   4 1560.09 252.155 126
  -3   3   4 1238.06 249.190 122
   3   3  -4 1309.46 337.898 121
  -3   3   3 34419.3 1641.75 118
   3  -3  -3 31346.1 2275.69  61
   3   3  -3 32011.3 1648.33  26
   3   3  -3 31138.0 1628.31 104
   3   3  -3 31561.5 1609.80  55
  -3   3   3 32808.6 1695.42  24
  -3   3   3 33450.0 1626.94  52
   3   3  -3 29685.7 1615.70  22
   3  -3  -3 34537.0 1628.96  47
   3   3  -3 32631.2 1588.91  20
   3  -3  -3 31117.6 2217.89  79
  -3  -3   3 27140.1 2224.17  77
   3   3  -3 33376.7 1622.31  19
  -3   3   3 32772.7 1624.27  42
   3  -3  -3 33449.1 1626.53   8
   3   3  -3 33009.2 1658.47  18
  -3   3   3 29520.4 1587.41  72
   3  -3  -3 34875.5 1628.79  70
   3   3  -3 33955.8 1680.14  38
   3  -3  -3 32265.8 1565.95  69
   3  -3  -3 32252.8 2255.36  67
  -3  -3   3 35189.1 2426.67  66
  -3  -3   3 29167.9 2162.39  65
   3  -3  -3 34572.5 1647.99 127
  -3   3   3 31025.5 1587.93 126
  -3   3   3 31578.7 1590.93 122
   3   3  -3 30499.7 2011.51  62
   3  -3  -2 89292.1 4652.88  61
   3   3  -2 83573.5 3817.52 115
   3  -3  -2 90558.9 4588.94  60
   3   3  -2 91153.7 3886.41  26
   3   3  -2 76431.4 3782.99 105
   3   3  -2 81843.1 3810.01 104
   3  -3  -2 80608.6 3802.39 100
   3   3  -2 84137.4 3814.08  55
   3   3  -2 86091.4 3831.74  11
  -3   3   2 89621.4 3916.56  24
  -3   3   2 87354.0 3851.61  52
   3  -3  -2 77377.4 3783.56  93
  -3   3   2 82960.5 3837.31  92
   3   3  -2 85956.9 3880.21  22
   3   3  -2 79536.5 3768.93  49
   3  -3  -2 87833.0 3861.23  47
   3   3  -2 83304.0 3795.99  20
   3   3  -2 81191.9 3786.91  45
   3  -3  -2 85026.8 4497.38  79
  -3   3   2 79749.4 3831.74  44
  -3  -3   2 77143.2 4482.56  77
   3   3  -2 85529.0 3843.64  19
  -3   3   2 87712.5 3854.29  42
   3   3  -2 88238.6 3862.93  18
   3  -3  -2 84484.9 3850.28   8
   3   3  -2 77745.5 3758.01  39
  -3   3   2 79859.5 3824.54  72
   3  -3  -2 85928.5 3842.15  70
   3   3  -2 90951.4 3924.80  38
   3  -3  -2 80142.6 3760.75  69
   3  -3  -2 82635.1 4592.26  67
  -3  -3   2 81359.7 4412.32  65
   3  -3  -2 89727.8 3892.02 127
  -3   3   2 81438.1 3800.93 126
  -3   3   1 13692.0 805.458 118
   3   3  -1 13892.3 757.982 115
   3   3  -1 13076.8 727.381 105
   3   3  -1 13488.4 762.878  11
   3  -3  -1 14044.3 783.787 100
  -3   3   1 14474.6 828.378  24
  -3   3   1 13490.2 744.426  98
   3   3  -1 11209.3 691.307  54
  -3   3   1 15241.4 818.755  52
   3  -3  -1 11934.8 753.049  93
  -3   3   1 12393.9 768.717  92
   3   3  -1 14683.7 821.171  22
   3   3  -1 12519.4 708.910  49
   3   3  -1 13009.3 730.451  20
   3   3  -1 12855.6 742.210  45
   3  -3  -1 6560.08 1174.89  79
  -3   3   1 13206.7 814.633  44
   3   3  -1 13026.4 720.976  43
   3  -3  -1 14214.9 811.165   8
   3   3  -1 13447.8 718.081  39
  -3   3   1 13120.9 789.954  72
   3   3  -1 15578.9 902.643  38
   3  -3  -1 17612.7 1502.02  67
  -3  -3   1 11530.9 1108.08  65
  -3   3   1 12885.3 1374.55  64
   3  -3  -1 14128.4 845.236 127
   3   3  -1 12878.8 737.595  13
  -3   3   0 101644. 4872.58 118
   3   3   0 105253. 4796.71  12
   3   3   0 113293. 4839.73  26
  -3   3   0 106856. 4850.81  57
   3   3   0 105395. 4798.78  11
   3  -3   0 109010. 4893.23 100
  -3   3   0 102549. 4809.97  98
  -3   3   0 106534. 4863.99  24
   3   3   0 100455. 4767.23  49
  -3   3   0 97810.4 4774.57  86
   3  -3   0 113869. 4927.33  47
   3   3   0 106135. 4783.49  20
   3   3   0 110571. 4810.82  45
  -3   3   0 111398. 4873.82  44
   3   3   0 101305. 4765.92  43
   3   3   0 115181. 4901.34  19
   3   3   0 114902. 4838.01  18
   3  -3   0 113884. 4897.90   8
   3   3   0 104741. 4781.13  39
  -3   3   0 108435. 4882.86  72
   3   3   0 111794. 4910.49  38
   3  -3   0 113796. 5828.11  67
  -3  -3   0 96990.8 5609.42  66
   3   3   0 101353. 4832.44  14
  -3   3   0 106542. 5778.73  64
   3   3   0 107148. 4805.12 115
   3  -3   0 107482. 4866.83 127
   3   3   0 98201.4 4783.42  13
   3   3   1 142674. 6304.55  12
   3   3   1 135592. 6287.26  11
  -3   3  -1 140726. 6378.57  57
   3  -3   1 145227. 6402.28 100
  -3   3  -1 133336. 6325.62  98
  -3   3  -1 134867. 6347.74  24
   3   3   1 150025. 6382.99  22
  -3   3  -1 125846. 6292.46  86
   3  -3   1 148663. 6404.19  47
  -3   3  -1 141280. 7336.82  64
   3   3   1 144958. 6292.44  20
   3   3   1 142919. 6368.18  19
   3   3   1 156143. 6346.12  18
   3   3   1 145638. 6306.63  39
   3  -3   1 148825. 6402.39   7
   3  -3   1 138072. 6397.51  70
   3   3   1 133237. 6319.50  15
   3  -3   1 153082. 7561.70  67
   3   3   1 144037. 6363.74  14
  -3   3  -1 129510. 6319.18 129
   3  -3   1 141059. 6343.47 127
   3   3   1 139067. 6314.99  13
   3   3   2 5204.03 402.934  12
  -3   3  -2 6166.37 552.980  57
  -3   3  -2 5584.49 435.058  24
   3   3   2 5568.00 437.496  51
   3   3   2 5349.13 471.803  22
  -3   3  -2 5479.83 411.969  86
   3  -3   2 6176.91 458.480  47
  -3  -3  -2 4132.79 763.629  81
   3   3   2 4818.15 379.265  20
   3   3   2 5380.34 463.300  45
   3   3   2 5325.62 455.706  19
   3   3   2 5031.62 464.554  40
  -3   3  -2 5781.56 538.100  72
   3   3   2 5598.67 417.057  39
   3  -3   2 7054.40 567.571  70
   3  -3   2 6589.59 561.973   7
   3   3   2 4694.28 422.654  37
   3   3   2 5736.64 487.732  15
   3  -3   2 4314.61 1063.51  67
   3   3   2 5660.42 504.941  14
  -3   3  -2 4128.90 814.040  64
   3   3   2 5255.56 477.253  13
   3  -3   2 5798.04 411.997 127
  -3  -3  -3 119638. 7053.62  60
  -3   3  -3 140481. 6194.77  57
   3  -3   3 142129. 6096.90 100
   3   3   3 132835. 6061.25  51
   3   3   3 144390. 6123.32  22
   3  -3   3 129612. 6050.16  47
   3  -3   3 155912. 6246.95   9
   3   3   3 118720. 6024.80  19
   3   3   3 137629. 6084.15  40
   3   3   3 139854. 6080.00  39
   3  -3   3 131392. 6126.93  70
   3  -3   3 149851. 6260.63   7
   3   3   3 134744. 6087.91  15
   3  -3   3 122290. 7511.96  67
   3   3   3 132267. 6110.81  14
   3   3   3 126546. 6061.08  32
  -3   3  -3 116202. 6684.60  64
   3   3   3 134137. 6094.43  13
  -3  -3  -4 1138.30 692.651  60
  -3   3  -4 153.982 284.940  57
   3  -3   4 97.7775 188.111 100
   3  -3   4 227.490 124.968  47
   3  -3   4 234.181 282.168   9
   3   3   4 78.3572 241.272  40
   3   3   4 133.906 204.038  39
   3  -3   4 115.184 223.486  70
   3  -3   4 141.249 260.705   7
   3   3   4-61.7939 252.325  15
   3   3   4 269.638 228.832  32
   3   3   4 161.111 150.207 131
  -3   3  -5 194.881 274.495  57
   3  -3   5 473.742 172.011 100
   3   3   5 262.539 241.011  45
   3  -3   5 446.722 252.125   9
  -3   3  -5 509.267 227.907  72
   3   3   5 647.406 228.461  39
   3  -3   5 658.588 246.107   7
   3   3   5 456.252 237.466  32
   3   3   5 671.476 180.538 131
  -3   3  -6 22308.4 1048.49  57
  -3  -3  -6 17473.8 972.923  89
   3  -3   6 20021.7 1023.90   9
   3   3   6 19541.8 993.452  45
  -3   3  -6 17734.6 997.179  72
   3   3   6 17941.1 1002.83  39
   3  -3   6 19590.9 1034.35   7
   3   3   6 20811.8 1041.20  14
   3   3   6 20032.3 1008.41  32
  -3   3  -7 17203.9 823.769  57
   3   3   7 15171.5 775.292  45
   3   3   7 13572.4 783.168  39
   3  -3   7 16090.1 817.436   7
   3   3   7 16262.0 811.028  15
   3   3   7 16029.5 816.373  14
  -3  -4   9 1265.88 156.908 119
   3   4  -9 839.788 159.683 115
  -3   4   9 1045.69 170.699   3
  -3  -4   9 1075.77 162.614 108
   3  -4  -9 1447.07 212.347  75
  -3  -4   9 1427.14 177.304  35
  -3   4   9 1120.35 152.556  33
  -3  -4   8 122.532 150.100 119
   3  -4  -8 100.513 212.733 117
  -3   4   8 485.076 180.196 114
  -3   4   8 473.769 214.795   3
  -3  -4   8 489.853 226.691  97
   3   4  -8 165.187 161.943  11
   3  -4  -8 251.664 189.329  53
  -3  -4   8 212.068 213.107  87
   3  -4  -8 282.593 206.282  74
   3  -4  -7 22694.6 1190.23 117
  -3   4   7 21941.8 1155.19 114
   3  -4  -7 23135.6 1194.82 113
   3  -4  -7 21663.2 1138.64 111
   3   4  -7 21755.9 1142.46  11
   3  -4  -7 23457.1 1143.58  53
   3  -4  -7 24946.4 1176.55  74
  -3   4   7 23480.3 1206.07   3
   3  -4  -7 20654.8 1133.24  69
  -3   4   6 845.325 234.195 114
   3  -4  -6 541.009 249.731 113
   3  -4  -6 585.431 257.488 111
  -3   4   6 661.715 237.595   3
   3   4  -6 835.457 258.169  11
  -3  -4   6 236.472 286.159  87
  -3  -4   6 625.855 253.955  85
   3  -4  -6 711.570 255.831  74
   3   4  -6 848.086 216.640  18
   3  -4  -6 941.398 276.783  70
   3  -4  -6 874.694 203.999  69
  -3   4   6 735.427 210.448 120
   3   4  -5 51286.3 2385.83  11
   3  -4  -5 46907.5 2298.89  48
  -3  -4   5 47557.8 2372.85  85
   3   4  -5 48595.0 2337.60  18
   3  -4  -5 52975.2 2374.87  74
  -3   4   5 46341.5 2316.58  72
   3  -4  -5 53742.8 2408.55  70
  -3   4   5 48790.8 2353.97   3
  -3   4   5 49879.1 2374.40 120
   3  -4  -4 947.501 309.189 113
   3  -4  -4 1374.98 611.219  60
   3   4  -4 343.484 219.588 105
  -3   4   4 534.629 212.152   3
   3   4  -4 879.924 336.935  11
  -3   4   4 847.327 254.445  24
   3   4  -4 918.702 205.966  22
   3  -4  -4 340.337 446.479  83
   3  -4  -4 544.545 450.595  79
  -3  -4   4 1009.71 591.398  77
   3   4  -4 1207.50 291.870  18
   3   4  -4 968.896 210.394  40
   3  -4  -4 847.052 211.354   8
  -3   4   4 484.212 267.753 120
  -3   4   4 647.499 222.530  72
   3  -4  -4 476.303 248.661  70
  -3  -4   4 883.457 557.668  66
   3  -4  -4 1271.06 243.226 127
  -3   4   3 14579.2 1594.40  27
   3  -4  -3 15374.7 1568.72  61
   3   4  -3 16021.1 931.747 115
   3  -4  -3 16310.5 995.274 113
   3   4  -3 15375.0 898.127 105
   3   4  -3 16641.7 943.736  26
  -3   4   3 15615.0 963.305  24
   3   4  -3 15614.0 907.285  22
   3  -4  -3 18310.9 942.508  47
   3   4  -3 12774.8 834.184  46
   3  -4  -3 16220.7 1518.82  79
   3   4  -3 16834.0 944.200  19
  -3  -4   3 10223.5 1383.83  77
   3  -4  -3 16082.5 911.046   8
   3   4  -3 16703.4 964.905  18
  -3   4   3 15741.6 910.345  72
   3  -4  -3 17985.5 950.844  70
  -3  -4   3 12100.2 1430.56  66
  -3   4   3 15539.7 882.781   3
   3  -4  -3 17049.9 961.029 127
  -3   4   3 15974.0 882.803 122
  -3   4   3 17847.7 995.555 120
   3   4  -2 194146. 8266.48 115
   3  -4  -2 179554. 9193.85  61
   3   4  -2 182763. 8226.20 105
   3   4  -2 198594. 8318.94  26
   3   4  -2 198994. 8282.25  11
   3  -4  -2 179239. 8221.82 100
  -3   4   2 187636. 8317.00  24
   3  -4  -2 166707. 8216.88  93
   3   4  -2 193611. 8314.02  22
   3  -4  -2 201140. 8317.20  47
   3   4  -2 166186. 8180.86  46
   3  -4  -2 177780. 9065.15  79
   3   4  -2 204699. 8308.64  19
   3   4  -2 206363. 8325.37  18
   3  -4  -2 200208. 8290.69   8
  -3   4   2 191445. 8277.18  72
   3  -4  -2 159724. 8972.74  67
  -3  -4   2 153990. 9078.06  66
   3  -4  -2 196849. 8370.05 127
  -3   4   2 176998. 8217.74   3
   3   4  -2 163916. 8191.63  13
  -3   4   2 172433. 8205.26 122
  -3   4   1 21841.8 1251.11 118
  -3   4   1 18731.7 1823.14  27
   3   4  -1 25057.0 1236.53 115
   3   4  -1 24631.6 1224.14  12
   3   4  -1 21905.1 1189.57 105
   3   4  -1 24072.2 1233.31  11
   3  -4  -1 23745.4 1253.78 100
  -3   4   1 24516.3 1269.68  24
   3  -4  -1 19953.9 1209.10  93
   3   4  -1 25374.3 1294.70  22
   3  -4  -1 24585.5 1326.01  47
   3   4  -1 18730.2 1160.22  46
   3   4  -1 22749.0 1180.89  45
   3   4  -1 26223.5 1313.03  19
  -3   4   1 23782.7 1282.47  44
   3   4  -1 28343.4 1305.08  18
   3   4  -1 21343.2 1185.51  13
  -3   4   1 25375.5 1275.23  42
   3  -4  -1 25714.6 1283.29   8
  -3   4   1 25011.6 1274.76  72
   3  -4  -1 22937.0 1926.85  67
  -3   4   1 21447.0 1177.91 122
  -3   4   1 22114.0 1187.51   3
  -3   4   0 22703.9 1873.13  27
   3  -4   0 20487.5 1915.12  61
   3   4   0 23224.4 1178.57  12
   3   4   0 23726.2 1182.70  11
   3   4   0 24342.3 1217.57  26
   3  -4   0 23204.8 1299.83 100
  -3   4   0 21037.7 1205.63 118
  -3   4   0 21583.2 1202.74  24
  -3   4   0 23202.3 1247.12  52
   3   4   0 21821.1 1155.14  45
  -3  -4   0 18780.6 1659.15  80
   3   4   0 24850.7 1302.40  19
  -3   4   0 24851.7 1274.80  44
  -3   4   0 23337.0 1245.75  42
   3  -4   0 22808.5 1261.75   8
  -3   4   0 22266.7 1253.31  72
   3  -4   0 22838.3 1254.81  70
   3  -4   0 20273.5 1897.67  67
   3   4   0 19117.9 1172.39  14
   3  -4   0 22510.6 1229.16 127
   3   4   0 21207.4 1163.46  13
  -3   4  -1 9772.30 651.870 118
   3   4   1 11037.7 662.120  12
  -3   4  -1 9624.70 1121.31  27
   3   4   1 10674.2 647.459  11
   3  -4   1 9895.39 714.647 100
  -3   4  -1 10005.1 664.486  24
  -3   4  -1 10923.8 753.512  52
   3   4   1 12368.9 741.998  22
   3  -4   1 12111.6 743.564  47
  -3  -4  -1 7694.69 1001.84  84
   3   4   1 11467.0 676.544  45
  -3   4  -1 11239.5 773.643  44
  -3   4  -1 11139.0 731.701  42
   3   4   1 10108.6 685.334  58
   3  -4   1 12010.7 818.954   8
  -3   4  -1 11784.3 789.341  72
   3  -4   1 9886.83 733.045  70
   3  -4   1 11512.2 1429.76  67
   3   4   1 10672.2 704.302  14
  -3   4  -1 10133.6 706.064 129
   3  -4   1 10465.8 670.760 127
   3   4   1 10955.7 683.599  13
  -3   4  -2 11518.9 709.005 118
   3   4   2 13850.4 750.099  12
   3   4   2 13047.7 788.067  58
   3  -4   2 13887.2 800.834 100
  -3   4  -2 14476.7 858.006  52
   3   4   2 14761.4 819.796  22
   3  -4   2 13461.9 787.649  47
   3   4   2 13960.6 788.069  45
  -3   4  -2 14184.0 912.777  44
  -3   4  -2 13133.6 782.550  42
   3   4   2 14015.5 802.448  40
   3  -4   2 14639.9 985.902   8
   3   4   2 10810.8 671.212  39
  -3   4  -2 13160.3 846.405  72
   3  -4   2 13744.9 845.979  70
   3   4   2 12956.4 750.118  15
   3   4   2 12552.5 798.993  14
  -3   4  -2 14384.8 862.428 129
   3   4   2 12356.1 778.451  13
   3  -4   2 12126.1 732.061 127
  -3   4  -2 11194.7 719.245 120
   3   4   3 17555.0 998.579  58
  -3   4  -3 18358.1 1014.86  52
   3   4   3 18456.9 1011.14  22
   3  -4   3 17259.7 959.658  47
  -3   4  -3 20030.5 1099.23  44
  -3   4  -3 17073.1 952.705  42
   3   4   3 18854.8 997.157  40
   3  -4   3 17596.6 1019.22  70
   3   4   3 18141.3 978.814  15
   3   4   3 18793.1 1013.58  14
   3   4   3 17156.7 1004.29  13
  -3   4  -3 18872.5 1031.26 129
   3  -4   4-112.874 165.517 100
  -3   4  -4 277.768 187.803  52
   3   4   4 52.2146 250.217  45
  -3   4  -4 266.809 261.958  44
   3   4   4 214.091 228.718  40
  -3   4  -4-249.023 210.016  72
   3  -4   4 87.0431 190.665  70
   3   4   4-244.068 221.439  15
   3   4   4-122.667 274.616  14
  -3   4  -4 225.274 246.693 129
   3  -4   5 46978.2 2233.68 106
  -3   4  -5 43461.0 2225.30  52
   3   4   5 55415.8 2268.84  45
  -3   4  -5 52753.0 2287.39  44
  -3   4  -5 46670.8 2243.64  72
   3   4   5 48209.0 2245.89  15
  -3   4  -5 48782.1 2242.09 129
   3   4   6 33469.9 1422.44  45
  -3   4  -6 32384.8 1436.70  44
   3  -4   6 27728.8 1418.99   8
   3  -4   6 28397.5 1404.18 106
   3   4   6 32054.7 1420.37  15
  -3   4  -6 28869.7 1399.90 129
   3  -5  -7 7704.85 405.853 117
   3   5  -7 6589.22 391.585 115
   3   5  -7 6857.24 392.636  12
  -3  -5   7 6623.81 374.453 109
   3   5  -7 6000.53 375.307 105
   3  -5  -7 8160.30 411.602  74
  -3   5   7 7700.11 407.892  37
   3  -5  -6 1853.41 259.323 117
   3   5  -6 2147.33 236.206 115
  -3   5   6 2341.63 245.561 114
  -3  -5   6 1058.30 149.025 108
   3   5  -6 1610.98 212.926 105
   3   5  -6 2156.08 216.290  11
   3  -5  -6 2200.43 219.158  53
   3  -5  -6 2608.19 252.524  74
  -3  -5   6 1555.67 158.663  35
   3   5  -5 641.318 219.784 115
   3  -5  -5 858.168 252.098 113
   3   5  -5 248.909 189.385 105
   3   5  -5 445.088 199.407  11
  -3  -5   5 782.205 247.364  87
   3  -5  -5 625.378 228.466  74
  -3   5   4 29971.1 1446.42 114
   3  -5  -4 28794.8 1507.44 113
   3   5  -4 26634.7 1426.45 105
   3   5  -4 31037.0 1457.14  11
   3  -5  -4 28033.1 1387.47  48
  -3  -5   4 27844.7 1448.37  85
   3  -5  -4 31866.8 1483.34  70
  -3   5   4 27840.5 1404.48  16
  -3   5   4 33042.3 1487.12 120
   3  -5  -3 6696.41 482.866 113
   3   5  -3 5610.43 481.456  11
   3  -5  -3 6111.64 440.413  48
  -3   5   3 6951.40 459.413  72
   3  -5  -3 5832.53 474.969  70
   3  -5  -3 6098.82 487.147 127
  -3   5   3 6931.41 518.636 120
   3   5  -2 29081.4 1452.73  12
   3  -5  -2 26701.2 1421.53 113
   3   5  -2 28900.0 1459.91  22
   3  -5  -2 31242.5 1453.31   8
   3  -5  -2 32531.7 1546.50  74
   3   5  -2 27562.7 1443.76  40
  -3   5   2 29465.8 1470.34  72
   3  -5  -2 31187.1 1569.00 127
   3   5  -1 9243.76 578.474  12
   3   5  -1 9677.34 599.829  11
   3   5  -1 8800.74 597.471  58
   3   5  -1 9337.50 631.944  22
   3  -5  -1 9394.71 683.905  47
   3  -5  -1 9604.98 600.914   8
   3  -5  -1 8752.02 594.518  74
   3   5  -1 9115.21 620.214  40
  -3   5   1 10026.5 633.819  72
   3  -5  -1 9989.47 640.511  70
  -3   5   1 8870.04 598.767 120
   3   5   0 85618.6 3873.06  12
   3   5   0 88978.5 3887.45  58
   3   5   0 85852.8 3876.16  51
   3  -5   0 88309.9 3947.84  47
   3  -5   0 84775.8 3936.06   8
   3  -5   0 80765.9 3851.89  74
  -3   5   0 90884.5 3955.76  72
   3  -5   0 82830.6 3938.42  70
   3  -5   0 84185.2 3896.78 127
   3   5   0 84073.6 3860.46  13
  -3   5   0 83204.8 3879.60 120
   3   5   1 5938.81 406.027  12
   3   5   1 6086.93 444.040  58
   3  -5   1 4947.29 415.508 100
   3   5   1 5764.69 418.181  51
   3   5   1 6873.19 475.657  22
  -3   5  -1 6760.19 523.314  44
   3  -5   1 6436.37 510.866   8
   3   5   1 6035.94 463.024  40
  -3   5  -1 7196.02 482.266  72
   3  -5   1 5743.49 464.507  70
   3   5   1 5928.08 435.309  13
   3  -5   1 5579.44 394.726 127
  -3   5  -1 4678.28 368.628 120
   3   5   2 25098.5 1222.03  58
   3  -5   2 24059.0 1213.95 100
   3   5   2 25010.4 1215.76  51
   3   5   2 28767.1 1263.31  22
   3  -5   2 23470.4 1206.38  47
   3   5   2 23155.3 1184.47  45
  -3   5  -2 26172.0 1267.75  44
   3  -5   2 24531.1 1262.02   8
   3   5   2 26132.2 1235.46  40
   3  -5   2 21782.6 1227.26  70
   3   5   3 6893.92 421.175  45
  -3   5  -3 6779.97 446.489  44
   3  -5   3 6606.43 434.036   8
   3   5   3 7227.75 439.074  40
  -3   5  -3 6559.19 419.743  72
   3  -5   4 43314.6 1954.80   8
  -3   5  -4 42166.1 1929.88  72
  -4   0  12 49388.7 2219.40   4
   4   0 -11-16.8409 163.996 112
  -4   0  11-128.653 151.385   2
  -4   0  11 212.326 163.878 107
   4   0 -11-19.3575 207.301 101
   4   0 -10 11541.9 614.219 112
   4   0 -10 10612.7 621.556 101
  -4   0  10 8590.82 558.432  96
   4   0 -10 9018.00 572.802  75
   4   0 -10 9748.89 613.415  74
  -4   0  10 10952.7 632.238   2
  -4   0  10 9683.71 584.873 132
  -4   0  10 11527.0 640.676 125
   4   0  -9-139.266 248.788 112
   4   0  -9-32.2172 275.541 101
  -4   0   9 236.478 201.904  96
  -4   0   9-233.443 249.554   2
   4   0  -9 126.690 190.211  75
   4   0  -9-121.056 233.320  74
   4   0  -9-63.9299 195.707  69
   4   0  -9-149.029 238.359  36
  -4   0   9 229.250 274.581 125
   4   0  -8 9054.50 1321.70  62
   4   0  -8 10426.3 648.053 112
  -4   0   8 9781.70 636.652  96
   4   0  -8 8701.13 573.773  75
   4   0  -8 9040.33 663.137  74
   4   0  -8 8608.76 1367.75  17
   4   0  -8 9943.51 634.906  69
   4   0  -8 7893.17 592.559  36
  -4   0   8 8673.10 1177.36  68
  -4   0   8 9042.77 621.705   2
  -4   0   8 9155.74 580.398 126
  -4   0   8 10774.0 660.786 125
   4   0  -8 8782.98 584.852 121
   4   0  -7 113.812 656.080  62
   4   0  -7-56.3133 219.055 117
   4   0  -7 208.941 173.053  75
   4   0  -7 118.106 263.054  74
   4   0  -7-257.835 686.631  17
   4   0  -7-106.333 263.227  69
  -4   0   7-107.997 445.559  68
  -4   0   7-84.5044 331.624  65
  -4   0   7 151.912 177.884 126
   4   0  -7 97.3549 237.147 124
   4   0  -6 15915.1 886.343 117
   4   0  -6 13355.1 1273.58  59
   4   0  -6 15074.4 855.681 103
  -4   0   6 17950.3 974.559  97
   4   0  -6 16123.6 950.133  53
   4   0  -6 14424.0 827.076  43
   4   0  -6 16783.9 1546.00  17
   4   0  -6 17393.5 912.790  69
  -4   0   6 15804.1 1439.16  68
  -4   0   6 16503.6 1344.91  65
   4   0  -6 15606.0 895.001 124
   4   0  -6 18396.1 1571.30  62
   4   0  -5 181.310 582.883  62
   4   0  -5 15.1020 187.532 117
   4   0  -5 527.217 395.592  59
   4   0  -5 138.588 181.412 103
  -4   0   5 247.218 264.264  97
   4   0  -5 319.445 263.643  53
   4   0  -5 207.711 187.122  10
   4   0  -5 156.090 264.893  74
   4   0  -5 86.5385 460.963  17
   4   0  -5 204.610 212.811  69
  -4   0   5 443.831 399.628  68
   4   0  -5 17.4119 218.442 124
  -4   0   5 97.4285 155.648 122
   4   0  -4 433380. 19248.0  59
   4   0  -4 420198. 18524.4  53
   4   0  -4 417963. 18493.2  10
   4   0  -4 404162. 18470.4  49
   4   0  -4 412562. 18561.0  74
   4   0  -4 420158. 19065.8  17
   4   0  -4 409326. 18499.7  71
   4   0  -4 441508. 18513.4  69
  -4   0   4 449909. 19197.6  68
  -4   0   4 391135. 18919.5  64
   4   0  -4 428553. 18517.9 124
   4   0  -4 449853. 19210.6  62
   4   0  -3-77.5753 536.444  62
   4   0  -3 96.6334 389.062  59
   4   0  -3 44.1094 167.439  25
   4   0  -3-13.2393 178.789  99
   4   0  -3-14.5916 135.254  50
   4   0  -3-73.9348 124.532  49
   4   0  -3 217.128 249.423  74
   4   0  -3 167.175 131.952  71
  -4   0   3-319.352 406.594  68
  -4   0   3 560.392 418.316  64
   4   0  -2 42525.7 2613.62  59
   4   0  -2 39409.4 1805.94  25
   4   0  -2 37549.6 1796.16  99
   4   0  -2 34665.7 1775.04 123
   4   0  -2 37370.8 1801.17  50
   4   0  -2 38715.0 1805.87  39
   4   0  -2 39252.9 1811.46  71
  -4   0   2 37667.4 2366.76  68
   4   0  -2 34106.1 2222.31  67
   4   0  -2 37468.2 1812.40  34
  -4   0   2 39413.6 2376.74  64
   4   0  -2 40377.3 1837.42 124
   4   0  -1-109.648 139.268 110
   4   0  -1 169.892 160.731 123
   4   0  -1 109.514 154.435  25
   4   0  -1 82.8772 198.541  54
  -4   0   1 295.791 137.388  96
   4   0  -1-60.2989 163.997  50
   4   0  -1-75.0852 141.809  39
   4   0  -1 130.809 282.396  67
   4   0  -1 49.7512 133.554  34
  -4   0   1 91.1039 441.688  64
   4   0  -1 30.4802 196.455 124
   4   0   0 122990. 5798.52 110
   4   0   0 129761. 6611.36  59
   4   0   0 138951. 5842.75 106
   4   0   0 134041. 5834.10  99
   4   0   0 131225. 5875.63  54
   4   0   0 134725. 5846.68  10
   4   0   0 135487. 5848.18 123
   4   0   0 132824. 5841.91  39
   4   0   0 121333. 6297.43  67
   4   0   0 142020. 5866.38  34
  -4   0   0 136386. 6811.00  64
   4   0   0 110775. 5792.43 124
   4   0   1-197.527 181.485 110
   4   0   1 93.5017 385.753  59
   4   0   1 16.3162 215.893  99
   4   0   1 25.2236 296.085  54
   4   0   1 29.9821 208.653  10
  -4   0  -1 225.969 667.004  82
  -4   0  -1 548.200 600.408  76
   4   0   1-112.883 165.966  39
   4   0   1 69.9107 288.428  67
   4   0   1-100.087 157.118  34
  -4   0  -1-147.496 608.508  64
   4   0   1-19.5387 216.875 123
   4   0   2 30212.5 1476.92 110
   4   0   2 23867.0 1893.95  59
   4   0   2 28340.5 1435.62  99
   4   0   2 34025.0 1511.91 106
   4   0   2 28262.1 1483.94  54
  -4   0  -2 28988.0 1449.57  92
   4   0   2 26781.9 1412.71  10
  -4   0  -2 29045.1 2249.56  82
  -4   0  -2 28938.9 2371.53  76
   4   0   2 30972.2 1527.25  39
  -4   0  -2 29608.2 2217.88   6
   4   0   2 30458.2 1541.90 131
  -4   0  -2 32582.9 2408.58  64
  -4   0  -3-649.584 524.879   6
   4   0   3 110.649 259.000 110
   4   0   3 45.3814 224.710 106
  -4   0  -3 309.719 197.168  98
   4   0   3-144.164 202.634  54
  -4   0  -3-53.5865 144.734  92
  -4   0  -3 116.000 590.758  82
  -4   0  -3 124.857 527.230  76
   4   0   3 172.829 221.166  39
   4   0   3-116.654 263.864 131
  -4   0  -3 757.325 590.457  64
   4   0   3 158.575 220.735 123
   4   0   4 39271.1 1838.26 110
   4   0   4 38384.8 1818.46 106
  -4   0  -4 34816.2 1801.54  98
   4   0   4 34919.3 1770.34  54
  -4   0  -4 36949.4 1843.14  86
  -4   0  -4 34147.3 2538.87  76
   4   0   4 34688.3 1801.16  39
   4   0   4 39392.2 1871.42 131
  -4   0  -4 28728.1 2358.44   6
  -4   0  -4 34168.1 2592.65  64
   4   0   4 38992.1 1797.07 123
   4   0   5-136.252 242.181 110
   4   0   5-132.757 177.402 106
  -4   0  -5-31.9908 134.321  98
  -4   0  -5 223.992 202.663  90
  -4   0  -5-20.4621 162.698  86
   4   0   5-17.4000 168.718  39
   4   0   5 43.3653 219.118 131
   4   0   5-60.5365 171.265 123
  -4   0  -6 11123.9 634.889 116
   4   0   6 11588.4 657.985 110
   4   0   6 10542.3 654.692 131
  -4   0  -6 11492.9 662.270  90
   4   0   6 9957.44 601.734  39
  -4   0  -7 121.494 165.830 116
  -4   0  -7 29.2393 141.484  57
  -4   0  -7-51.7580 129.195  90
  -4   0  -7-161.178 153.382  88
   4   0   7 99.5262 155.597 131
   4   0   8 46251.0 2243.04  50
  -4   0  -8 55390.8 2265.18  72
   4  -1 -11 4834.12 318.457 112
  -4  -1  11 5112.21 343.929 107
   4   1 -11 4022.28 287.625 104
   4  -1 -11 5244.00 345.139 101
  -4   1  11 5224.13 343.189   2
   4  -1 -11 4298.19 308.267  75
  -4  -1  11 4316.52 317.143 132
  -4  -1  11 5287.61 349.003   1
   4  -1 -10 10949.3 602.700 112
  -4   1  10 9263.35 565.302 107
  -4  -1  10 10760.1 614.661 107
   4   1 -10 9901.03 582.634 104
  -4  -1  10 9274.70 557.392  96
  -4  -1  10 9171.73 549.781   2
   4  -1 -10 9092.47 569.215  75
   4  -1 -10 10690.1 612.732  74
  -4   1  10 11347.0 634.535   2
   4   1 -10 8796.01 542.960  18
   4  -1 -10 10165.9 593.253  69
  -4  -1  10 10562.5 605.501 132
   4   1 -10 8624.00 593.646 121
   4  -1  -9 77340.3 3472.91 117
   4   1  -9 81425.2 3469.36 112
   4   1  -9 78975.4 3475.10 101
  -4   1   9 72421.6 3453.62  96
   4   1  -9 63679.7 3413.52  75
   4  -1  -9 70285.7 3456.40  75
   4  -1  -9 72845.3 3510.95  74
  -4  -1   9 78585.9 3471.68   2
  -4   1   9 84783.1 3549.32   2
   4  -1  -9 81593.7 3514.52  69
  -4   1   9 76376.9 3492.42   3
   4   1  -9 71830.4 3471.00  36
  -4  -1   9 83847.5 3513.46 125
   4   1  -9 70508.8 3484.49 121
   4   1  -8 1019.45 860.911  62
   4  -1  -8 1191.29 277.047 117
   4   1  -8 915.622 295.056 112
   4  -1  -8 1198.87 264.410 111
   4   1  -8 628.279 324.797 101
  -4   1   8 766.785 223.468   3
  -4  -1   8 339.074 355.138  97
  -4   1   8 1414.04 266.106  96
   4  -1  -8 838.791 348.389  53
  -4   1   8 842.946 170.912  91
  -4  -1   8 1170.55 246.994   2
  -4   1   8 1143.89 279.417   2
   4   1  -8 820.285 196.577  75
   4  -1  -8 1277.41 288.024  75
   4   1  -8 1141.11 286.756  74
   4  -1  -8 1559.16 344.003  74
   4  -1  -8 994.544 318.751  69
  -4   1   8 746.857 550.799  68
  -4  -1   8 810.341 600.346  68
   4   1  -8 721.301 291.405  36
  -4  -1   8 669.221 473.086  65
  -4   1   8 1139.02 250.351 126
  -4  -1   8 1308.05 286.487 125
   4  -1  -8 1411.77 262.327 124
  -4   1   8 743.987 623.136  30
   4   1  -8 1316.89 355.539 121
   4   1  -7 2855.93 870.879  62
   4  -1  -7 1953.62 670.405  62
   4  -1  -7 1989.40 310.046 117
   4  -1  -7 1957.60 307.056 111
   4   1  -7 2088.42 370.248 101
   4   1  -7 2487.10 346.672 112
  -4   1   7 2007.76 272.684   3
  -4  -1   7 2490.81 377.353  97
  -4   1   7 2045.16 358.999  96
   4  -1  -7 1977.05 357.377  53
  -4   1   7 1903.36 267.876  91
  -4  -1   7 2267.58 273.450   2
   4  -1  -7 1751.63 317.376  75
   4   1  -7 2154.33 335.051  74
   4  -1  -7 1498.98 372.452  74
   4   1  -7 2776.04 798.484  17
   4   1  -7 2123.62 285.034  38
   4   1  -7 2268.99 271.294  69
  -4   1   7 1555.14 590.479  68
  -4  -1   7 1465.32 580.655  68
   4   1  -7 2441.96 343.987  36
  -4  -1   7 3498.34 707.458  65
  -4   1   7 2057.30 294.383 126
   4  -1  -7 2413.26 310.963 124
  -4   1   7 3343.46 817.679  30
  -4   1   7 2133.02 278.652 122
   4   1  -7 2208.62 352.069 121
   4  -1  -6 168706. 7485.54 117
   4  -1  -6 152178. 7454.47 111
   4  -1  -6 154259. 8086.54  59
   4  -1  -6 158868. 7436.23 103
   4   1  -6 168876. 7471.58 101
  -4  -1   6 183842. 7517.94  97
  -4   1   6 175004. 7548.24  91
   4   1  -6 136318. 8012.13  21
   4   1  -6 157141. 7441.87  20
   4   1  -6 166590. 7463.26  43
   4   1  -6 138011. 8305.44  17
   4  -1  -6 173563. 8344.25  17
   4   1  -6 168005. 7500.20  38
  -4   1   6 168754. 8259.42  68
  -4  -1   6 163541. 8208.56  68
  -4  -1   6 165924. 8248.20  65
  -4   1   6 173019. 7495.68 126
  -4   1   6 158729. 8200.67  30
   4  -1  -6 176988. 7487.77 124
  -4   1   6 169729. 7475.71 122
   4   1  -6 171468. 7471.03 121
   4   1  -6 190483. 8483.36  62
   4  -1  -6 171993. 8226.75  62
  -4   1   6 170588. 7484.54   3
   4  -1  -5 25724.0 1382.59 117
   4   1  -5 30138.5 1428.53 112
   4   1  -5 28191.8 1383.00 103
   4  -1  -5 27331.7 1359.31 103
   4   1  -5 25258.5 1351.14 101
  -4  -1   5 28242.4 1434.22  97
  -4   1   5 31848.5 1445.55  96
   4  -1  -5 28153.6 1398.96  53
   4  -1  -5 29724.1 1397.68 124
   4   1  -5 26256.6 1361.13  10
   4  -1  -5 27868.4 1378.17  48
   4   1  -5 24216.4 1896.46  21
   4   1  -5 26082.0 1351.57  20
   4   1  -5 27487.7 1369.68  43
   4   1  -5 27912.4 1429.63  74
   4  -1  -5 28972.5 1442.03  74
   4   1  -5 22329.9 2032.40  17
   4  -1  -5 30875.6 1416.53  69
  -4   1   5 27406.9 1959.88  68
  -4  -1   5 28022.3 1980.33  68
  -4   1   5 27260.7 1900.89  64
  -4   1   5 27971.7 1925.66  30
  -4   1   5 28172.4 1384.83 122
   4   1  -5 25554.9 1365.72 121
   4  -1  -5 25692.2 1943.49  62
  -4   1   4 3247.99 301.153 118
   4   1  -4 3873.02 374.875 112
   4  -1  -4 3122.00 302.662  99
  -4   1   4 3156.14 340.732  96
   4  -1  -4 3682.24 336.923  53
   4   1  -4 3525.55 335.532  10
   4   1  -4 3396.01 299.175  49
   4  -1  -4 3741.85 325.662  48
   4  -1  -4 3186.71 587.237  83
   4   1  -4 3139.79 295.953  20
   4   1  -4 3477.23 309.326  43
   4   1  -4 3221.62 357.421  74
   4  -1  -4 3429.29 360.948  74
   4  -1  -4 3717.87 296.008  71
   4   1  -4 3798.42 769.884  17
   4  -1  -4 3587.49 344.581  69
  -4   1   4 2738.60 634.177  68
  -4  -1   4 3182.72 652.913  68
  -4   1   4 4282.76 692.717  64
  -4   1   4 4263.22 661.450  30
   4   1  -4 3302.11 334.431 121
   4   1  -3 27572.8 1309.61 112
   4   1  -3 28455.9 2014.97  59
   4   1  -3 26879.4 1290.98  25
   4  -1  -3 28322.9 1327.62  25
   4  -1  -3 26145.8 1294.10  99
  -4   1   3 27623.8 1314.27  96
   4   1  -3 27338.7 1318.35  10
   4   1  -3 27054.9 1303.24  50
   4   1  -3 25541.0 1290.40  49
   4  -1  -3 22738.8 1627.94  83
   4  -1  -3 25539.4 1306.17   8
   4   1  -3 24787.9 1310.97  74
  -4   1   3 24120.0 1293.30  42
   4  -1  -3 25190.4 1339.67  74
   4   1  -3 26653.9 1312.54  39
   4   1  -3 26741.7 1302.66  71
   4  -1  -3 25840.6 1296.78  71
   4  -1  -3 24488.8 1314.77  70
   4  -1  -3 27758.8 1316.77  69
  -4   1   3 25667.0 1815.93  68
  -4  -1   3 27026.8 1864.09  68
   4  -1  -3 23467.6 1833.64  67
  -4   1   3 29095.1 1953.45  64
   4   1  -3 26787.3 1876.05  62
   4   1  -2 111163. 5506.44 112
   4   1  -2 134442. 6465.94  59
   4   1  -2 123509. 5522.88  25
   4  -1  -2 131665. 5562.40  25
   4   1  -2 113592. 5520.76 123
   4  -1  -2 125386. 5543.90  99
   4   1  -2 122401. 5532.02  55
   4   1  -2 121592. 5544.97  54
  -4   1   2 127337. 5540.28  96
  -4   1   2 131490. 5576.96  91
   4   1  -2 130443. 5571.86  10
   4  -1  -2 123509. 5536.93  50
   4   1  -2 125659. 5546.51  50
   4  -1  -2 131442. 5558.58  48
   4  -1  -2 104649. 5860.01  83
   4  -1  -2 123982. 5553.07   8
   4  -1  -2 111417. 5544.18  74
   4   1  -2 125435. 5554.84  39
   4   1  -2 125481. 5546.18  71
   4  -1  -2 127442. 5554.05  71
   4  -1  -2 120826. 5585.35  70
  -4   1   2 131017. 6193.51  68
  -4  -1   2 130849. 6214.42  68
   4  -1  -2 125752. 6231.49  67
  -4   1   2 133111. 6346.90  64
  -4  -1   2 124079. 6048.58  64
   4   1  -2 129992. 6149.50  62
   4  -1  -1 161427. 7366.27 106
   4  -1  -1 166535. 7379.53  25
   4   1  -1 162910. 7341.50  25
   4   1  -1 154711. 7343.28  55
   4  -1  -1 173607. 7386.42  99
  -4   1   1 157098. 7339.67  96
  -4   1   1 169728. 7387.78  91
   4  -1  -1 163373. 7366.61  50
   4  -1  -1 165228. 7378.65  48
   4  -1  -1 160057. 7372.11   8
   4   1  -1 176641. 7460.36  40
   4   1  -1 160902. 7354.64  18
   4  -1  -1 158771. 7356.99  39
   4   1  -1 167832. 7382.98  39
   4   1  -1 173182. 7376.38  71
   4  -1  -1 171414. 8099.78  67
   4   1  -1 173609. 7385.10  34
   4  -1  -1 171067. 7397.26  34
  -4   1   1 180243. 8293.85  64
  -4  -1   1 160614. 8012.74  64
   4   1  -1 166343. 7368.05 123
   4  -1   0 17341.0 948.484 106
   4   1   0 19142.2 994.056  54
   4   1   0 18727.6 976.682  10
  -4   1   0 18244.8 944.033  91
   4  -1   0 17467.4 946.604  50
   4  -1   0 16876.7 939.914  48
   4   1   0 15683.1 1514.63  21
  -4  -1   0 19549.4 1692.46  82
   4   1   0 19488.6 1004.96  45
  -4  -1   0 16086.6 1315.50  76
   4  -1   0 16712.7 941.312   8
   4   1   0 18501.8 962.457  39
   4   1   0 18042.6 941.738  71
   4  -1   0 16202.4 985.838  70
   4   1   0 18364.1 1036.67  14
   4  -1   0 19332.0 1558.59  67
  -4   1   0 17346.7 1382.74   6
   4   1   0 18351.7 952.936  34
   4  -1   0 18896.8 977.418  34
  -4   1   0 16272.8 1656.47  64
  -4  -1   0 16831.9 1579.32  64
   4   1   0 18505.3 959.242 123
   4   1   1 2881.58 305.977 110
   4  -1   1 2886.51 290.205 110
   4   1   1 2756.90 388.093  54
  -4   1  -1 3339.52 327.161  92
  -4   1  -1 2519.69 261.315  91
   4   1   1 3292.64 329.543  10
   4   1   1 2285.14 573.546  21
  -4  -1  -1 4250.95 850.095  82
   4   1   1 3122.14 412.648  45
  -4  -1  -1 2778.33 696.848  76
   4  -1   1 3407.09 342.048 106
   4   1   1 3539.61 323.363  39
   4  -1   1 2534.57 284.650   8
   4  -1   1 3132.40 357.432  70
   4   1   1 3124.57 306.986  38
   4  -1   1 3580.18 682.936  67
   4  -1   1 2952.01 315.302  34
   4   1   1 2724.43 285.097  34
   4   1   1 3191.53 373.474  14
   4   1   1 2901.46 298.770 131
  -4   1  -1 3925.97 950.768  64
  -4  -1  -1 2665.21 810.321  64
  -4   1  -1 2688.40 653.253   6
   4  -1   2 92078.5 5371.72  59
   4  -1   2 105944. 4870.65 106
  -4   1  -2 113748. 4884.70  98
   4   1   2 108042. 4876.62  54
   4   1   2 92370.1 4768.77  10
  -4   1  -2 108262. 4854.48  92
   4   1   2 79583.0 5293.72  21
  -4  -1  -2 115991. 5768.92  82
   4   1   2 101344. 4836.30  45
  -4  -1  -2 91878.5 5671.32  76
   4   1   2 118208. 4890.07  39
   4  -1   2 112362. 4893.08   7
   4   1   2 104700. 4859.05  14
   4  -1   2 96830.8 5668.72  67
   4   1   2 116307. 4862.59  34
  -4   1  -2 97278.4 5820.05   6
   4   1   2 108042. 4858.54 131
  -4  -1  -2 102535. 5837.16  64
   4   1   2 114634. 4867.16 123
  -4   1  -3 12503.5 1427.24   6
   4   1   3 15846.6 879.973 110
  -4   1  -3 13881.4 876.421  57
   4  -1   3 15056.8 809.924  99
  -4   1  -3 15699.3 900.195  98
   4   1   3 13365.7 847.372  54
  -4   1  -3 13234.6 839.248  92
  -4   1  -3 15456.1 907.194  86
  -4  -1  -3 16086.3 1568.29  82
   4   1   3 14063.8 813.539  45
  -4  -1  -3 13819.9 1437.56  76
   4   1   3 13484.6 912.918  39
   4  -1   3 12167.8 900.514   7
   4   1   3 15567.0 889.059  14
   4  -1   3 14373.3 1519.08  67
   4  -1   3 14914.0 922.934 131
   4   1   3 16236.9 929.262 131
  -4   1  -3 14125.6 1492.91  64
  -4  -1  -3 16130.5 1637.09  64
   4   1   3 15426.4 857.812 123
  -4   1  -4 33786.4 1752.40 116
   4   1   4 40233.5 1838.22 110
   4  -1   4 40312.3 1820.27 106
  -4   1  -4 34837.3 1798.58  57
   4  -1   4 33413.8 1705.88  99
  -4   1  -4 37106.8 1809.54  98
   4   1   4 35556.1 1774.43  54
  -4  -1  -4 33417.3 1775.53  86
  -4   1  -4 37735.3 1831.79  86
  -4  -1  -4 38303.6 2643.67  82
  -4  -1  -4 31863.0 2452.92  76
   4   1   4 38059.3 1836.91  39
   4  -1   4 35261.9 1816.97   7
  -4   1  -4 29155.8 2395.91   6
   4  -1   4 36983.4 1821.50 131
   4   1   4 37440.8 1837.07 131
  -4   1  -4 34552.7 2553.69  64
  -4  -1  -4 32977.4 2542.40  64
   4   1   4 40279.0 1777.73 123
  -4   1  -5 16934.3 894.586 116
   4  -1   5 17247.7 916.377 110
   4  -1   5 17379.3 918.238 106
   4   1   5 17329.9 902.893  54
  -4  -1  -5 15008.7 906.475  90
  -4   1  -5 16740.2 927.236  90
  -4   1  -5 16398.6 928.465  86
  -4   1  -5 14496.1 884.625  41
   4   1   5 17207.5 925.253  39
   4  -1   5 15218.5 903.782   7
   4  -1   5 16823.6 922.896 131
   4  -1   5 16883.1 888.934 123
  -4   1  -6 31714.7 1441.55 116
   4  -1   6 32270.5 1456.86 110
   4  -1   6 31741.7 1441.98 106
  -4   1  -6 29941.8 1455.56  57
   4   1   6 29941.1 1418.69  54
  -4  -1  -6 26540.2 1437.19  90
  -4   1  -6 28568.7 1457.18  90
   4   1   6 28860.3 1443.30  39
   4   1   6 26453.4 1443.79  34
  -4   1  -7 23366.5 1137.49 116
  -4  -1  -7 23766.8 1143.27 116
   4  -1   7 27526.9 1158.38 110
  -4   1  -7 23777.4 1146.85  57
   4   1   7 23704.3 1135.93  39
  -4   1  -7 27147.9 1184.95  72
   4   1   7 19264.3 1123.81  34
   4  -1   7 23208.5 1155.37  34
  -4  -2  11 2149.45 193.575 119
   4  -2 -11 2049.64 182.480 112
  -4  -2  11 1843.69 176.231   1
  -4   2  11 1976.71 183.552   2
  -4   2  11 1674.23 161.564   4
   4  -2 -11 1995.41 180.567  75
  -4  -2  11 2194.89 191.499 132
   4  -2 -10 2254.43 254.160 117
  -4   2  10 2383.37 269.616   3
  -4   2  10 2448.27 260.620   2
  -4  -2  10 2594.54 252.031 107
   4   2 -10 2666.03 261.483 104
   4   2 -10 2152.81 265.852  55
   4  -2 -10 2318.75 256.050  75
   4  -2 -10 2050.85 276.373  74
  -4  -2  10 3037.03 275.359 132
  -4  -2  10 2646.11 251.525   1
   4   2 -10 2381.74 306.512 121
   4  -2  -9 20779.5 1138.35 117
   4  -2  -9 20020.1 1120.06 111
  -4  -2   9 23900.2 1160.04 107
   4   2  -9 23686.2 1159.02 104
  -4  -2   9 23666.5 1145.13   1
  -4  -2   9 23101.7 1172.98  97
   4  -2  -9 22062.8 1171.92  75
   4  -2  -9 22400.6 1199.44  74
   4   2  -9 20573.2 1109.28  18
  -4   2   9 25105.8 1209.81   3
   4   2  -9 24114.0 1204.33 121
   4  -2  -8 41577.1 2094.06 117
   4  -2  -8 39601.3 2069.59 111
   4   2  -8 44215.4 2103.64 104
  -4  -2   8 45823.1 2123.10  97
   4  -2  -8 41712.9 2129.80  53
   4  -2  -8 45397.1 2161.86  75
   4  -2  -8 45293.4 2175.98  74
   4   2  -8 44836.0 2087.43  18
   4  -2  -8 46111.1 2186.89  69
  -4   2   8 46931.7 2142.11   2
  -4   2   8 44114.7 2118.63   3
  -4   2   8 43001.6 2105.00 125
   4  -2  -8 41386.1 2058.88 124
   4   2  -8 45438.3 2169.44 121
   4  -2  -7 55833.0 2746.08 117
   4  -2  -7 50879.0 2711.85 111
  -4  -2   7 63832.2 2781.11  97
   4  -2  -7 60638.6 2775.18  53
  -4  -2   7 53703.7 2720.15  87
   4  -2  -7 61646.4 2809.50  74
   4   2  -7 62316.9 2760.71  18
   4  -2  -7 53289.2 3522.39  17
   4   2  -7 49968.5 2727.71  38
   4  -2  -7 63732.4 2809.19  69
   4   2  -7 63405.4 2825.64  36
  -4   2   7 61314.2 2767.50   3
  -4  -2   7 55455.1 3572.28  66
  -4  -2   7 52446.4 3551.59  65
  -4   2   7 60462.8 2766.42   2
  -4   2   7 63365.7 2780.18 126
  -4   2   7 58962.4 2760.39 125
  -4  -2   7 59963.0 2731.15 125
   4  -2  -7 58967.8 2724.02 124
  -4   2   7 53803.1 3527.59  30
  -4   2   7 62462.9 2763.49 122
   4   2  -7 62717.1 2803.54 121
   4   2  -6 789.278 650.615  62
   4  -2  -6 600.537 263.246 117
   4  -2  -6 759.112 246.387  25
  -4   2   6 778.795 233.861   3
  -4   2   6 809.595 228.985  91
   4  -2  -6 367.903 222.119  48
   4  -2  -6 496.712 420.476  83
  -4  -2   6 134.359 580.817  78
   4   2  -6 570.685 243.996  38
   4  -2  -6 799.155 281.239  69
  -4   2   6 706.962 386.825  68
   4   2  -6 736.158 312.651  36
  -4   2   6 572.822 223.780 126
  -4   2   6 1050.01 662.336  30
  -4   2   6 655.313 234.866 122
   4   2  -6 810.038 320.216 121
   4   2  -5 1004.23 653.585  62
  -4   2   5 1194.71 221.502 118
   4  -2  -5 654.409 260.586 117
   4  -2  -5 1127.40 299.363 113
   4  -2  -5 1168.78 252.025  25
   4   2  -5 1075.75 332.741  55
  -4   2   5 1081.68 217.680  92
  -4   2   5 894.795 234.075   3
  -4   2   5 1315.24 272.067  91
   4  -2  -5 944.948 240.411  48
   4   2  -5 860.504 446.171  21
   4  -2  -5 1294.42 487.565  83
   4   2  -5 1250.49 253.932  20
  -4  -2   5 1325.60 582.441  78
   4   2  -5 1129.17 247.025  43
  -4   2   5 993.433 209.385  42
   4  -2  -5 770.486 265.440  74
   4   2  -5 807.138 258.857  38
   4  -2  -5 1621.22 292.351  69
  -4   2   5 629.622 445.938  68
  -4  -2   5 1258.05 461.615  68
  -4  -2   5 1097.21 533.954  65
  -4   2   5 940.579 246.913 122
   4   2  -5 1351.77 327.971 121
  -4   2   4 78896.2 3537.26 118
   4  -2  -4 72914.1 3584.36 113
   4   2  -4 66721.7 3451.67  25
   4  -2  -4 83259.6 3522.64  25
   4  -2  -4 72244.9 3466.55  99
   4   2  -4 81272.7 3536.28  55
  -4   2   4 75080.1 3511.79  52
  -4   2   4 79881.6 3533.58  92
  -4   2   4 83366.6 3564.31  91
   4   2  -4 64093.3 4203.80  21
   4  -2  -4 77343.8 3507.71  48
   4  -2  -4 68725.3 4093.41  83
   4   2  -4 78562.1 3505.80  20
  -4   2   4 72948.6 3508.64  42
   4   2  -4 69003.8 3501.67  40
   4   2  -4 82221.5 3581.49  18
   4  -2  -4 71709.1 3528.74  70
   4   2  -4 84615.2 3594.79  38
   4  -2  -4 80102.7 3518.69  69
  -4   2   4 67027.5 4025.73  68
  -4  -2   4 73656.2 4093.90  68
   4   2  -4 83740.4 3576.59  36
  -4   2   4 71606.6 4258.40  64
   4   2  -4 71206.6 4159.67  62
  -4   2   3 27894.7 1366.84 118
   4  -2  -3 23099.0 1346.74 113
   4   2  -3 25005.4 1303.35 103
   4  -2  -3 27437.9 1327.05  25
   4  -2  -3 23833.1 1295.17  99
  -4   2   3 25847.6 1333.09  52
  -4   2   3 28079.0 1351.13  92
  -4   2   3 28524.8 1359.18  91
   4   2  -3 25395.3 2026.21  21
   4  -2  -3 26574.9 1332.11  48
   4  -2  -3 23307.0 1792.06  83
   4   2  -3 28640.9 1329.70  20
   4  -2  -3 27102.8 1350.55   8
  -4   2   3 25907.7 1338.85  42
   4  -2  -3 25696.3 1346.61  74
   4   2  -3 26353.8 1397.44  40
   4   2  -3 25502.0 1313.36  39
   4  -2  -3 23258.5 1277.00  71
   4  -2  -3 26889.5 1371.26  70
   4   2  -3 31265.9 1436.12  38
   4  -2  -3 25781.9 1316.00  69
  -4   2   3 24147.2 1766.84  68
  -4  -2   3 24859.5 1812.26  68
   4   2  -3 27510.4 1375.35  36
   4  -2  -3 24857.8 1974.47  67
  -4   2   3 27806.3 2074.10  64
   4   2  -3 26356.1 1862.18  62
   4   2  -2 4275.80 717.828  62
   4  -2  -2 3830.56 316.553 106
   4   2  -2 4310.34 354.860 104
   4   2  -2 3950.19 335.797 103
   4  -2  -2 4418.02 367.216  25
   4   2  -2 3884.36 346.219  54
  -4   2   2 4511.88 386.793  52
  -4   2   2 4558.92 378.819  92
  -4   2   2 4132.70 369.365  91
   4   2  -2 4222.60 332.789  50
   4  -2  -2 4065.38 380.757  48
   4   2  -2 4473.35 849.699  21
   4  -2  -2 2408.11 589.096  83
   4   2  -2 4398.58 352.920  43
  -4   2   2 4605.73 394.386  42
   4  -2  -2 4202.25 381.820  74
   4  -2  -2 4149.16 372.347   8
   4   2  -2 4725.70 391.166  18
   4   2  -2 4603.03 490.313  40
   4   2  -2 4116.17 345.340  39
   4  -2  -2 3859.04 319.568  71
   4  -2  -2 4660.15 424.339  70
   4   2  -2 4342.98 405.508  36
  -4   2   2 3950.73 645.367  68
  -4  -2   2 4318.45 677.339  68
  -4   2   2 3694.19 792.330  64
   4  -2  -1 75928.6 3582.99 106
   4   2  -1 77948.7 3569.92 103
   4   2  -1 73729.0 3554.73  11
   4   2  -1 76775.7 3591.21  54
  -4   2   1 80855.2 3624.75  91
   4   2  -1 80333.8 3587.17  50
   4   2  -1 86785.9 3633.15  45
  -4   2   1 72972.4 3594.68  44
   4   2  -1 81505.7 3589.22  43
   4   2  -1 80546.1 3600.89  18
   4  -2  -1 80323.4 3640.06   8
   4   2  -1 83948.7 3680.34  40
   4   2  -1 83210.1 3611.14  39
  -4   2   1 74175.3 3623.09  72
   4   2  -1 74963.4 3561.89  71
   4  -2  -1 80715.9 3689.08  70
   4   2  -1 84135.7 3694.97  38
  -4   2   1 69466.3 4112.61  68
   4   2  -1 73792.7 3607.93  36
  -4   2   1 84526.6 4631.90  64
   4  -2   0 40568.2 2079.69 106
   4   2   0 41282.5 2062.60  58
  -4   2   0 40409.3 2082.08  57
  -4   2   0 47135.4 2140.51  98
   4   2   0 44598.6 2095.49  54
  -4   2   0 46895.5 2141.39  92
   4   2   0 46638.8 2078.05  50
   4   2   0 37790.5 2848.36  21
   4   2   0 46330.5 2120.25  45
  -4   2   0 40751.9 2090.27  44
   4   2   0 44012.8 2064.65  43
   4   2   0 41673.8 2055.02  18
   4  -2   0 46529.2 2142.91   8
   4   2   0 47250.1 2101.46  39
  -4   2   0 42214.8 2150.43  72
   4   2   0 43677.6 2043.15  71
   4  -2   0 43993.5 2167.89  70
   4   2   0 47420.2 2151.91  38
  -4   2   0 39275.9 2610.90  68
   4  -2   0 41068.7 2867.00  67
   4   2   0 40460.3 2123.55  14
   4   2   0 43189.2 2050.85  34
   4  -2   0 43480.2 2096.78  34
  -4  -2   0 40658.3 2749.16  64
   4   2   1 11298.2 700.024  58
   4  -2   1 11297.1 729.138 106
  -4   2  -1 11408.1 727.642  57
  -4   2  -1 13458.6 770.188  92
   4   2   1 10477.2 656.434  51
  -4   2  -1 12378.2 746.362  86
   4   2   1 9551.65 1188.51  21
   4   2   1 12168.2 757.039  45
   4   2   1 10751.4 647.696  18
   4   2   1 11419.9 763.676  40
   4  -2   1 12686.6 766.725   8
  -4   2  -1 13280.9 842.400  72
   4   2   1 11406.9 712.469  38
   4   2   1 11967.4 766.161  15
  -4   2  -1 9663.09 1143.42  68
   4  -2   1 13181.8 1477.60  67
   4   2   1 12356.7 743.878  14
   4   2   1 11988.4 668.084  34
   4  -2   1 10871.5 715.940  34
  -4  -2  -1 10639.4 1372.09  64
   4  -2   2 2337.11 356.506 106
  -4   2  -2 2035.81 372.568  57
  -4   2  -2 2157.99 312.345  98
  -4   2  -2 2007.94 303.295  92
  -4   2  -2 2416.54 310.111  86
  -4  -2  -2 890.663 608.621  82
   4   2   2 1831.57 357.262  45
   4   2   2 2244.73 376.660  40
  -4   2  -2 2265.27 377.664  72
   4  -2   2 2414.38 356.286   8
   4   2   2 2560.01 384.078  15
   4  -2   2 1296.25 705.814  67
   4   2   2 2019.94 237.387  34
   4  -2   2 2161.26 330.164  34
   4   2   2 1990.82 331.337  14
   4   2   2 2318.58 272.680 131
  -4   2  -2 1977.47 708.356  64
  -4   2  -2 1724.05 752.483   6
   4  -2   3 36989.1 1794.28 106
  -4   2  -3 35273.5 1817.09  57
  -4   2  -3 38737.5 1800.94  98
  -4   2  -3 34109.6 1732.65  90
  -4   2  -3 35265.1 1776.56  86
  -4  -2  -3 36631.4 2559.19  82
   4   2   3 36501.2 1764.91  45
   4  -2   3 33061.0 1780.38   8
   4   2   3 39677.1 1825.50  39
  -4   2  -3 38491.8 1840.98  72
   4  -2   3 33729.6 1781.18  70
   4   2   3 36568.6 1791.74  15
   4  -2   3 34910.1 2730.52  67
   4   2   3 35472.6 1780.51  14
  -4   2  -3 30272.3 2514.37   6
   4   2   3 32897.6 1720.67  34
   4  -2   3 34067.6 1819.42  34
   4   2   3 34528.8 1758.58 131
  -4   2  -3 33192.8 2466.69  64
   4  -2   4 60465.8 2686.99 106
  -4   2  -4 57703.7 2693.20  57
  -4   2  -4 53465.9 2637.90  90
   4   2   4 54778.7 2638.54  45
   4  -2   4 54982.5 2654.63   8
  -4   2  -4 64544.0 2741.35  72
   4   2   4 61250.0 2719.88  39
   4  -2   4 62062.5 2738.09   7
   4   2   4 58486.5 2694.64  14
   4   2   4 51171.2 2637.87  34
   4  -2   4 52718.7 2669.35  34
   4   2   4 52679.8 2670.18 131
  -4   2  -5 13631.0 748.751  57
   4   2   5 13056.1 717.389  54
  -4   2  -5 11188.3 685.318  90
   4   2   5 12587.9 687.312  45
  -4   2  -5 13000.5 758.871  72
   4   2   5 13197.6 741.487  39
   4  -2   5 12738.5 741.682   7
   4  -2   5 10742.6 692.369  34
   4   2   5 11674.4 709.165 131
   4  -2   6 167.739 162.644 110
   4  -2   6 86.3927 157.134 106
  -4   2  -6 174.163 182.119  57
   4   2   6 132.485 159.031  54
   4   2   6-231.307 184.149  39
   4  -2   6-335.554 174.771  34
   4   2   6 187.440 151.769 131
   4  -2   7 346.538 138.373 110
   4  -2   7 310.297 110.462 106
  -4   2  -7 514.172 142.807  57
   4   2   7 165.799 101.785  50
  -4   2  -7 486.563 147.796  72
   4   2   7 417.993 121.808  39
  -4  -3  10 24276.8 1111.00 119
   4  -3 -10 23404.1 1099.47 117
  -4  -3  10 23009.4 1105.75 108
   4   3 -10 20314.4 1083.47  11
   4  -3 -10 23999.2 1107.73  75
   4  -3 -10 22816.5 1102.00  74
  -4   3  10 25773.9 1127.39   3
  -4  -3  10 25162.1 1099.29 132
   4  -3  -9 10183.2 582.991 117
   4   3  -9 9071.16 557.334  55
   4   3  -9 10021.6 581.993  11
  -4  -3   9 11557.7 613.032  97
   4  -3  -9 9723.87 606.003  75
   4  -3  -9 9897.04 622.740  74
  -4   3   9 13068.2 678.347   3
   4  -3  -9 11602.3 679.098  69
  -4  -3   9 10321.9 575.457 132
   4  -3  -8 1391.11 256.058 117
  -4   3   8 887.918 199.938 114
   4   3  -8 1705.01 274.951 104
  -4   3   8 1316.71 270.381   3
  -4   3   8 1486.31 233.678   2
   4   3  -8 1799.56 271.754  55
  -4  -3   8 1770.39 304.561  97
   4  -3  -8 1831.99 289.632  53
   4   3  -8 1581.04 263.362  11
   4  -3  -8 1676.98 321.979  74
   4   3  -8 1108.12 207.696  18
  -4  -3   8 1334.63 240.602 132
   4  -3  -7 2640.52 334.216 117
   4   3  -7 2905.22 337.330 104
  -4   3   7 1660.77 318.844   3
   4   3  -7 2563.55 358.427  55
  -4  -3   7 2780.60 362.776  97
   4  -3  -7 2896.18 349.639  53
  -4   3   7 2791.22 323.455   2
  -4  -3   7 2797.37 317.807  87
   4  -3  -7 2982.95 366.997  74
   4   3  -7 2389.95 297.039  18
   4  -3  -7 2890.96 351.788  69
   4  -3  -7 3178.80 307.994 124
   4  -3  -6 273.637 268.026 117
   4  -3  -6-51.8651 269.278 113
   4   3  -6 269.452 304.938  55
  -4   3   6 120.493 169.655  24
   4  -3  -6 219.315 257.659  53
  -4  -3   6 294.685 248.261  87
   4  -3  -6 32.9394 186.425  48
  -4   3   6-106.587 187.242   2
   4   3  -6 215.311 198.981  19
   4   3  -6-38.6744 227.024  18
   4   3  -6 262.388 228.761  38
   4  -3  -6 19.4223 227.351  69
  -4   3   6-43.4026 222.799 126
  -4   3   6 191.419 188.039 120
   4  -3  -5 95203.4 4622.31 117
   4  -3  -5 98379.6 4678.00 113
   4   3  -5 105967. 4632.27 104
   4   3  -5 107888. 4647.29  55
  -4  -3   5 97917.1 4598.66  87
   4  -3  -5 102093. 4592.20  48
   4  -3  -5 85962.5 5274.77  83
   4   3  -5 94089.1 4585.34  19
   4   3  -5 109244. 4647.47  18
   4   3  -5 106793. 4668.53  38
   4  -3  -5 98504.4 4638.58  70
   4  -3  -5 102614. 4593.70  69
  -4  -3   5 94701.7 5561.66  66
  -4  -3   5 88108.7 5406.65  65
  -4   3   5 105287. 4623.88 126
  -4   3   5 99148.5 4574.31   2
   4   3  -5 90779.5 5247.60  62
  -4   3   4 46522.6 2229.74 118
  -4   3   4 48863.8 2228.40   3
   4  -3  -4 39989.9 2926.26  61
   4  -3  -4 42393.2 2267.94 113
   4   3  -4 49548.4 2243.74 104
   4  -3  -4 43736.0 2149.82  25
   4   3  -4 47729.5 2227.73  55
   4  -3  -4 40892.4 2127.43  99
  -4   3   4 45717.7 2299.47  24
   4   3  -4 46661.7 2240.05  11
   4  -3  -4 48253.9 2199.42  48
   4   3  -4 48058.0 2199.17  20
   4  -3  -4 37869.0 2798.30  83
   4  -3  -4 46858.1 2224.13   8
   4   3  -4 46672.4 2210.57  19
  -4   3   4 47884.3 2225.28  42
   4  -3  -4 47124.3 2224.95  74
   4   3  -4 50267.9 2270.61  18
   4   3  -4 38548.7 2155.29  40
   4  -3  -4 43849.3 2226.66  70
   4   3  -4 49623.1 2281.59  38
   4  -3  -4 45600.0 2170.16  69
  -4  -3   4 42286.3 3019.45  66
  -4  -3   4 40773.7 2868.51  65
  -4   3   4 45560.9 2202.09 126
  -4   3   4 48184.7 2210.64 122
   4   3  -4 41133.0 2696.55  62
  -4   3   3 10507.4 688.060 118
   4   3  -3 9336.74 624.031 115
   4  -3  -3 9924.08 671.566 113
   4  -3  -3 8805.00 1189.79  61
   4   3  -3 10141.4 654.531 104
   4   3  -3 11547.9 699.705  55
   4   3  -3 10337.8 668.132  11
  -4   3   3 11467.8 693.721  52
  -4   3   3 9148.39 655.465  92
   4   3  -3 9404.52 613.539  49
   4  -3  -3 10652.5 671.294  48
   4  -3  -3 8320.52 1069.25  83
   4   3  -3 10914.1 689.071  19
   4  -3  -3 10630.1 680.337   8
  -4   3   3 11555.8 701.730  42
   4  -3  -3 10471.0 688.776  74
   4   3  -3 9577.37 684.724  40
  -4   3   3 10070.8 636.694  72
   4  -3  -3 10508.4 694.898  70
   4   3  -3 10410.4 727.946  38
   4  -3  -3 8869.32 1142.52  67
  -4  -3   3 7837.13 1032.75  65
  -4   3   3 10867.7 1300.61  64
  -4   3   3 10427.8 655.071 126
  -4   3   3 10038.3 655.725 122
  -4   3   2 83376.5 3637.46 118
   4   3  -2 73079.6 3525.55 115
   4  -3  -2 66082.5 3520.40 113
   4   3  -2 80190.7 3558.03  11
  -4   3   2 71020.4 3533.80  98
   4   3  -2 66009.1 3484.11  54
  -4   3   2 82543.4 3618.27  52
  -4   3   2 77164.5 3597.47  92
   4   3  -2 85987.1 3689.19  22
   4   3  -2 81128.3 3539.08  49
   4   3  -2 81993.3 3553.38  20
   4  -3  -2 66654.8 4278.21  83
  -4   3   2 75885.3 3574.89  44
   4   3  -2 77962.4 3536.52  43
   4   3  -2 88730.4 3634.24  19
  -4   3   2 82495.3 3624.63  42
   4   3  -2 88500.1 3611.71  18
   4  -3  -2 74767.3 3576.93  74
   4  -3  -2 87256.9 3632.87   8
   4   3  -2 78667.0 3636.83  40
   4   3  -2 76922.3 3526.17  39
  -4   3   2 70724.8 3558.50  72
   4  -3  -2 78498.5 3623.86  70
   4  -3  -2 74487.1 4467.65  67
  -4  -3   2 62729.9 4118.60  65
  -4   3   2 71895.2 4501.45  64
   4   3  -1 5440.64 411.957  12
   4   3  -1 6002.61 435.312  11
  -4   3   1 6161.24 517.962  24
  -4   3   1 4987.19 425.394  98
   4   3  -1 5778.53 427.303  54
  -4   3   1 6914.80 533.458  52
  -4   3   1 6500.96 491.353  92
   4   3  -1 7114.46 565.083  22
   4   3  -1 5394.73 376.265  50
   4   3  -1 6094.11 429.792  49
   4   3  -1 6238.97 454.089  20
  -4   3   1 5599.09 493.785  44
   4   3  -1 5567.86 426.348  43
   4   3  -1 6867.46 499.730  18
  -4   3   1 6705.21 532.371  42
   4  -3  -1 5616.71 432.388  74
   4   3  -1 6759.01 550.054  40
   4   3  -1 6291.43 434.494  39
  -4   3   1 6082.54 499.123  72
   4   3  -1 6922.86 572.912  38
   4  -3  -1 6359.73 543.383  70
   4  -3  -1 5341.70 959.986  67
  -4   3   0 5610.83 487.183 118
   4   3   0 2429.85 249.429  12
   4  -3   0 2679.88 304.910 106
   4   3   0 2459.36 334.893  58
  -4   3   0 2980.64 311.905  98
   4   3   0 3074.68 319.910  54
   4   3   0 2398.30 260.745  11
  -4   3   0 2718.11 332.854  24
  -4   3   0 2904.63 401.907  52
   4   3   0 2876.15 308.973  51
   4   3   0 2556.80 246.710  50
   4   3   0 3011.61 295.312  49
  -4   3   0 2799.60 268.828  86
   4   3   0 3179.47 317.901  20
  -4   3   0 2795.07 378.547  44
   4   3   0 2831.99 282.945  43
   4   3   0 3652.02 404.504  19
  -4   3   0 2916.09 398.048  42
   4   3   0 3167.58 337.252  18
  -4   3   0 3119.41 404.218  72
   4  -3   0 3129.91 384.552   8
   4   3   0 2569.21 287.291  39
   4   3   0 3527.13 388.831  38
   4  -3   0 2791.60 792.559  67
  -4   3   0 5391.51 1075.67  64
   4  -3   1 152493. 7271.28 106
   4   3   1 168810. 7243.15  58
  -4   3  -1 157174. 7302.91  57
  -4   3  -1 163592. 7257.29  98
  -4   3  -1 154372. 7254.09  24
   4   3   1 160643. 7244.79  54
   4   3   1 160977. 7212.92  51
   4   3   1 150970. 7175.99  50
   4   3   1 165311. 7217.13  49
  -4   3  -1 146347. 7208.42  86
   4   3   1 170083. 7223.26  20
   4   3   1 175316. 7286.32  45
  -4   3  -1 159519. 7321.47  44
   4   3   1 172491. 7267.72  19
   4   3   1 169825. 7298.03  40
   4  -3   1 175944. 7397.53   8
   4   3   1 172403. 7240.91  39
  -4   3  -1 180471. 7412.98  72
   4   3   1 147279. 7218.13  15
   4  -3   1 162672. 8623.83  67
   4   3   1 147973. 7234.87  14
  -4   3  -1 152637. 8251.85  64
   4  -3   2-48.6319 236.803 106
   4   3   2 165.794 258.007  58
  -4   3  -2-306.169 328.469  57
  -4   3  -2-36.8061 161.506  24
   4   3   2 116.319 206.226  51
  -4   3  -2 147.330 142.650  86
   4   3   2 156.506 180.458  20
   4   3   2 206.007 302.871  45
  -4   3  -2 218.617 332.689  44
   4   3   2-121.965 199.051  19
   4   3   2-135.520 296.082  40
  -4   3  -2 109.446 281.948  72
   4  -3   2-250.725 275.020   8
   4   3   2 234.309 185.221  39
   4  -3   2 124.581 233.129  70
   4   3   2 215.477 262.437  15
   4   3   2 156.569 245.424  14
  -4   3  -3 11748.5 705.153 118
   4  -3   3 12877.5 743.361 106
  -4   3  -3 13145.7 794.439  57
   4   3   3 11301.7 665.419  50
   4   3   3 12535.9 756.762  45
   4   3   3 12228.1 769.889  40
   4  -3   3 11680.6 757.091   8
   4   3   3 12836.5 742.765  39
  -4   3  -3 12621.4 782.872  72
   4  -3   3 11242.9 750.675  70
   4   3   3 12245.0 746.650  15
   4   3   3 12055.2 735.251  14
   4  -3   4 20998.4 1092.05 106
  -4   3  -4 21604.4 1122.87  57
   4   3   4 23277.3 1107.02  45
  -4   3  -4 20809.7 1100.08  42
   4  -3   4 17982.5 1086.66   8
  -4   3  -4 22335.1 1133.33  72
   4   3   4 21035.6 1115.61  39
   4   3   4 21961.4 1107.82  15
   4   3   4 21407.7 1109.60  14
   4  -3   5 1116.97 176.299 110
   4  -3   5 1732.68 220.123 106
  -4   3  -5 1549.37 235.782  57
   4   3   5 1987.29 238.351  54
   4   3   5 1681.97 222.354  45
  -4   3  -5 1204.85 187.481  42
   4   3   5 958.282 199.536  39
   4   3   5 956.274 237.233  14
   4  -3   6 23814.5 1106.30 106
   4   3   6 25310.7 1108.53  54
  -4   3  -6 21279.5 1097.66  44
   4   3   6 21151.0 1097.54  39
  -4   3  -6 25992.9 1119.58  72
  -4  -4   8 610.822 119.779 119
   4   4  -8 589.070 161.955 115
  -4   4   8 661.385 157.864 114
  -4   4   8 727.104 188.822   3
   4   4  -8 440.340 155.247  11
   4  -4  -8 855.610 201.720  53
   4  -4  -8 711.007 206.549  75
   4  -4  -8 706.268 211.377  74
   4   4  -7 15639.0 927.997 115
  -4   4   7 18062.3 923.562 114
   4   4  -7 18187.0 930.314  11
  -4  -4   7 19290.1 942.490  97
   4  -4  -7 19512.4 943.366  53
   4   4  -7 18572.6 900.159  18
   4  -4  -7 18858.9 963.177  74
  -4   4   7 19513.5 968.583   3
   4  -4  -7 16283.9 876.292 124
   4   4  -6 20210.6 1151.07 115
   4   4  -6 24072.5 1156.67  11
   4  -4  -6 22684.6 1139.39  53
  -4  -4   6 20793.8 1110.12  87
   4  -4  -6 21654.5 1086.85  48
   4   4  -6 24274.7 1129.41  18
  -4   4   6 23679.5 1154.78   3
  -4   4   6 20752.2 1113.28 120
   4   4  -5 838.476 238.629 115
   4  -4  -5 731.507 318.501 113
  -4   4   5 876.118 218.989   3
  -4  -4   5 775.312 260.327  87
   4  -4  -5 825.806 208.000  48
   4   4  -5 979.292 264.991  18
   4  -4  -5 987.567 262.080  70
  -4   4   5 630.590 226.626 120
   4   4  -4 485.192 222.170 115
   4  -4  -4 883.793 293.394 113
  -4   4   4 445.198 207.176   3
   4   4  -4 417.313 264.661  11
  -4   4   4 380.125 229.305  24
   4  -4  -4 737.136 235.490  48
   4   4  -4 576.100 251.587  19
   4  -4  -4 578.585 284.964  74
   4   4  -4 189.326 256.529  18
  -4   4   4 481.950 182.360  72
   4  -4  -4 462.456 249.997  70
  -4   4   4 718.661 235.190 122
  -4   4   4 647.762 256.595 120
   4   4  -3 24947.2 1298.17 115
   4  -4  -3 23113.1 1293.53 113
   4   4  -3 22733.1 1281.59  12
   4   4  -3 26196.2 1328.28  11
   4  -4  -3 25399.9 1261.82  99
   4  -4  -3 26755.7 1333.56  48
   4   4  -3 28914.4 1364.67  19
   4  -4  -3 26665.5 1336.92   8
  -4   4   3 27213.1 1350.08  42
   4   4  -3 27652.4 1377.23  18
   4  -4  -3 27216.4 1380.64  74
   4   4  -3 24521.8 1305.27  40
  -4   4   3 24922.4 1298.92  72
   4  -4  -3 25461.8 1357.99  70
  -4   4   3 26096.1 1315.76   3
  -4   4   3 25078.5 1304.40 122
   4   4  -2 46196.1 2289.03  12
   4   4  -2 49642.9 2313.35  11
  -4   4   2 46747.2 2361.22  24
   4   4  -2 50363.9 2399.94  22
   4   4  -2 52923.0 2390.39  19
   4  -4  -2 52799.8 2383.49   8
   4  -4  -2 50052.2 2333.57  74
   4   4  -2 48320.6 2366.28  40
  -4   4   2 48548.3 2333.53  72
   4  -4  -2 48205.5 2385.59  70
  -4   4   2 45868.8 2306.08 122
  -4   4   2 48483.4 2324.20   3
  -4   4   1 82610.0 3900.25   3
  -4   4   1 91295.6 3999.87 118
   4   4  -1 81648.1 3874.20  12
   4   4  -1 83676.7 3885.64  11
   4   4  -1 86833.8 3915.56  58
  -4   4   1 77458.8 3932.44  24
  -4   4   1 92102.1 3992.11  52
   4   4  -1 84970.0 3898.60  51
   4   4  -1 91846.9 4007.25  22
  -4   4   1 86735.1 3964.26  44
   4   4  -1 96387.3 3959.49  18
   4  -4  -1 93661.4 4011.54   8
   4  -4  -1 78987.0 3872.44  74
   4   4  -1 85635.5 3964.31  40
  -4   4   1 86602.7 3967.98  72
   4  -4  -1 87896.9 4005.21  70
  -4   4   1 80399.8 3888.70 122
  -4   4   0 2932.71 321.378 118
   4   4   0 2080.41 237.304  12
   4   4   0 2475.64 326.471  58
  -4   4   0 2512.98 289.623  24
  -4   4   0 2904.33 385.247  52
   4   4   0 2943.24 303.113  51
  -4   4   0 2475.93 379.443  44
   4   4   0 2404.90 362.222  19
  -4   4   0 2778.44 379.326  42
  -4   4   0 2643.90 391.132  72
   4  -4   0 2540.58 386.419   8
  -4   4  -1 7675.42 490.172 118
   4   4   1 7567.72 521.584  58
   4   4   1 7067.27 461.769  54
   4   4   1 7230.08 487.471  51
  -4   4  -1 7419.50 620.677  44
  -4   4  -1 8230.99 554.724  42
   4   4   1 8413.29 571.147  40
  -4   4  -1 6831.24 567.138  72
   4  -4   1 6795.76 543.854  70
   4  -4   2 11175.3 706.872 106
   4   4   2 12694.9 727.687  54
   4  -4   2 12313.8 702.092  48
  -4   4  -2 16010.4 840.212  44
  -4   4  -2 14627.9 761.188  42
   4   4   2 15852.4 803.375  40
  -4   4  -2 14436.6 801.196  72
   4  -4   2 13011.7 776.701  70
   4  -4   3 2093.21 215.736 106
   4   4   3 2136.95 258.813  54
  -4   4  -3 2175.28 263.121  52
   4   4   3 2552.50 291.868  45
  -4   4  -3 2227.74 286.297  44
  -4   4  -3 2097.95 222.613  42
  -4   4  -3 2593.66 282.763  72
   4  -4   3 2012.80 258.272   8
   4  -4   3 2078.66 258.769  70
   4  -4   4 290.995 118.408 106
   4  -4   4 354.176 148.066  99
   4   4   4 415.628 158.699  54
  -4   4  -4 470.940 145.519  52
   4   4   4 257.913 174.105  45
  -4   4  -4 286.030 163.875  44
   4  -4   4 277.989 127.927   8
  -4   5   6 243.626 129.687 114
   4   5  -6 296.932 120.858  11
  -4   5   5 4892.02 333.476 114
   4   5  -5 4053.13 309.611  12
   4  -5  -5 5038.16 340.094  53
   4   5  -4 20177.6 1083.96  12
   4   5  -4 21358.3 1111.19  58
   4  -5  -4 22592.5 1079.94  48
   4  -5  -4 25815.7 1174.80  74
  -4   5   4 24351.0 1139.50 120
   4   5  -3 3841.47 290.610  12
   4   5  -3 4190.29 322.522  11
   4   5  -3 2659.25 300.448  51
   4  -5  -3 4384.24 338.232  48
   4  -5  -3 4126.60 321.267  74
  -4   5   3 3208.87 279.014  72
  -4   5   3 4385.15 355.109 120
   4   5  -2 16201.0 849.899  12
   4   5  -2 16740.1 865.570  11
   4   5  -2 16667.9 872.109  51
   4  -5  -2 20138.0 951.666  48
   4  -5  -2 17753.4 904.592   8
  -4   5   2 17383.2 891.854  72
   4  -5  -1 2991.76 306.272  99
   4   5  -1 2746.53 278.523  51
   4  -5  -1 3704.03 309.234  48
   4   5  -1 3072.53 321.935  40
  -4   5   1 3879.48 334.526  72
   4  -5  -1 2857.20 308.900   8
  -4   5   1 3046.43 266.976 120
   4  -5   0 18366.9 950.541  99
   4   5   0 19307.0 952.302  51
   4  -5   0 19625.3 952.902  48
   4  -5   0 20382.4 1008.78   8
  -4   5   0 21330.0 995.271  72
  -4   5   0 18020.0 933.523 120
   4  -5   1 3503.55 270.572  99
   4  -5   1 3406.34 247.557  48
   4  -5   1 3225.10 274.313   8
   4   5   1 4209.30 319.028  40
  -4   5  -1 3926.14 286.791  72
   4  -5   2 5671.31 320.748  99
   4  -5   2 5206.37 319.879   8
  -4   5  -2 5722.22 327.202  72
  -5   0  11-47.3616 96.2337   2
  -5   0  11 142.810 127.103 107
  -5   0  11-7.89542 140.013   1
   5   0 -10 623.499 213.245 112
  -5   0  10 754.918 190.854   2
  -5   0  10 449.819 147.086 132
  -5   0  10 1135.51 222.100 125
   5   0  -9 59.2383 227.846 112
  -5   0   9 310.123 195.605  96
  -5   0   9-204.340 213.534   2
   5   0  -9-16.7011 206.724  74
   5   0  -9 102.782 232.373  36
  -5   0   9 175.125 240.208 125
   5   0  -8 66092.9 3476.98 101
  -5   0   8 70525.2 3511.72  91
   5   0  -8 70650.8 3492.62  38
   5   0  -8 82698.8 3551.79  36
  -5   0   8 89152.0 3560.02   2
  -5   0   8 75771.5 3491.92 126
  -5   0   8 92429.2 3584.86 125
   5   0  -7-340.213 629.356  62
  -5   0   7-59.6485 303.775  96
   5   0  -7-84.8407 167.924  43
   5   0  -7-44.2311 244.661  74
  -5   0   7 445.608 448.523  68
  -5   0   7 257.148 187.761 126
   5   0  -6 48642.0 2205.47 112
   5   0  -6 34610.0 2694.58  59
   5   0  -6 46025.5 2146.40 103
  -5   0   6 49860.8 2251.25  96
   5   0  -6 43232.2 2117.18  10
   5   0  -6 40629.5 2102.44  43
   5   0  -6 44623.1 2200.98  74
   5   0  -6 40346.9 2909.44  17
  -5   0   6 42646.4 2881.06  68
   5   0  -6 48930.8 2206.13 124
   5   0  -6 45720.6 2970.19  62
   5   0  -5 419.945 597.783  62
   5   0  -5-40.5507 279.242 112
   5   0  -5 342.161 423.371  59
   5   0  -5 55.3262 211.997 103
   5   0  -5 19.9800 212.856  25
  -5   0   5 315.823 235.118  96
   5   0  -5 193.913 232.729  10
   5   0  -5 16.5794 182.836  43
   5   0  -5 734.616 297.932  74
   5   0  -5-98.9507 527.031  17
  -5   0   5-107.390 432.380  68
   5   0  -5 22.3299 286.443 124
  -5   0   5-128.624 180.817 122
   5   0  -4 17197.2 987.495 112
   5   0  -4 17669.6 1678.46  59
   5   0  -4 20465.3 1022.08 103
   5   0  -4 20970.0 1040.93  25
   5   0  -4 17457.2 976.017  55
  -5   0   4 20362.8 1035.91  96
   5   0  -4 18852.4 1026.14  10
   5   0  -4 17736.6 968.682  49
   5   0  -4 17110.7 1019.46  74
   5   0  -4 19021.7 1006.10  71
  -5   0   4 18477.2 1617.30  68
   5   0  -3 180.833 180.149 112
   5   0  -3-268.777 498.840  59
   5   0  -3 90.5772 209.492  25
   5   0  -3-52.7249 196.788  55
  -5   0   3 17.1457 182.640  96
   5   0  -3-132.085 208.746  50
   5   0  -3-46.8652 139.226  49
   5   0  -3-208.774 284.426  10
   5   0  -3 272.781 165.485  71
  -5   0   3-211.042 484.395  68
   5   0  -3-114.610 292.567 124
   5   0  -3 43.4684 157.078 123
   5   0  -2 27798.2 1363.56  25
  -5   0   2 24076.3 1316.56  96
   5   0  -2 28932.9 1379.33  50
   5   0  -2 27081.3 1342.71  49
   5   0  -2 30195.4 1390.47  39
   5   0  -2 27155.6 1372.47  71
  -5   0   2 26029.6 2008.09  64
   5   0  -2 26394.3 1394.87 124
   5   0  -2 25427.4 1338.77 123
   5   0  -1-400.248 550.418  59
  -5   0   1-132.057 160.226  91
   5   0  -1-180.443 184.073  50
   5   0  -1 184.559 179.941  39
   5   0  -1 65.0912 165.746  34
  -5   0   1 505.278 579.872  64
   5   0  -1 226.253 231.871 124
   5   0  -1-18.9739 207.808 123
   5   0   0 330976. 17616.7  59
   5   0   0 390821. 16807.9  99
  -5   0   0 326973. 16738.5  91
   5   0   0 389790. 16794.8  10
   5   0   0 401942. 16819.4  50
   5   0   0 389421. 16825.7  39
   5   0   0 402449. 16835.3  34
  -5   0   0 367343. 18072.1  64
   5   0   0 397680. 16825.7 123
   5   0   1 179.882 207.401 110
   5   0   1-106.090 393.806  59
   5   0   1 120.532 294.393  54
  -5   0  -1 20.6667 173.558  92
   5   0   1-118.678 217.930  50
   5   0   1-66.2958 218.799  10
   5   0   1 158.032 219.909  39
   5   0   1 126.465 151.970  38
   5   0   1-25.0358 177.488  34
   5   0   1 163.537 260.169 123
   5   0   2 19784.4 1064.86 110
  -5   0  -2 22028.8 1096.24  98
   5   0   2 19066.3 1056.01  54
   5   0   2 18258.2 985.390  10
  -5   0  -2 17981.9 1027.15  92
   5   0   2 20540.8 1131.94  50
   5   0   2 20009.9 1098.27  39
  -5   0  -2 18777.0 1842.19  64
   5   0   3-78.9785 250.125 110
  -5   0  -3-85.5766 181.705  98
  -5   0  -3-72.5238 193.441  86
   5   0   3-17.9807 171.314  39
   5   0   3 272.081 230.939 123
   5   0   4 2864.91 318.096 110
  -5   0  -4 2231.41 246.572  98
   5   0   4 2922.91 304.860  50
  -5   0  -4 2546.07 277.935  86
   5   0   4 2791.31 261.905  39
   5   0   4 3139.01 286.149 123
  -5   0  -5-70.2461 143.659  90
   5   0   5 12.4802 140.785  50
   5   0   5-10.9076 110.232  71
   5   0   6 36.1637 98.1176  50
  -5   0  -6 36.9701 140.480  72
   5  -1 -11 674.189 137.645 112
  -5   1  11 301.061 117.607   2
  -5  -1  11 592.695 134.022 107
  -5  -1  11 340.724 116.538   1
   5   1 -11 525.289 154.450  55
  -5  -1  11 280.888 103.296 132
   5  -1 -10 82949.6 3461.77 112
  -5   1  10 70716.8 3434.25 107
  -5  -1  10 84148.5 3479.03 107
   5   1 -10 77875.1 3457.21 104
   5  -1 -10 72882.4 3509.14  25
   5  -1 -10 70726.6 3467.86  74
   5   1 -10 67482.0 3432.53  18
  -5   1  10 84268.8 3494.37   2
  -5  -1  10 79865.6 3467.22 132
  -5  -1  10 80764.9 3457.13 125
   5  -1  -9 4529.04 371.772 112
   5  -1  -9 3951.98 411.202  25
  -5  -1   9 3256.86 325.606  96
  -5   1   9 3633.86 374.342   2
   5  -1  -9 3477.25 363.185  74
  -5  -1   9 4117.07 319.295   2
   5  -1  -9 3758.97 356.549  69
  -5   1   9 4036.56 325.175   3
   5   1  -9 3644.85 358.019  36
   5  -1  -9 3146.57 311.630  36
  -5  -1   9 3980.31 360.780 125
   5   1  -8 4593.69 417.259 112
   5  -1  -8 4997.09 441.960  25
  -5   1   8 4012.85 345.032  91
   5   1  -8 3426.63 354.191  38
   5  -1  -8 4839.77 451.283  69
  -5  -1   8 5231.69 383.967   2
   5   1  -8 4809.79 458.107  36
  -5   1   8 4158.96 359.578   3
  -5   1   8 4937.46 413.894   2
  -5   1   8 4461.20 388.879 126
  -5   1   8 4946.46 437.664 125
  -5  -1   8 5360.42 419.041 125
   5  -1  -7 43744.8 2244.23 103
   5  -1  -7 53160.2 2342.97  25
  -5  -1   7 46026.3 2315.54  97
   5  -1  -7 49702.3 2365.17  53
  -5   1   7 54966.6 2422.22  96
  -5   1   7 43475.0 2312.13  91
   5  -1  -7 45397.8 2343.69  74
   5   1  -7 47818.3 2311.73  38
   5   1  -7 53419.6 2363.52  36
  -5   1   7 47576.4 2283.99   3
  -5  -1   7 46693.9 2270.55   2
  -5   1   7 49255.7 2301.86 126
   5  -1  -7 50065.7 2309.13 124
  -5   1   7 48045.4 2276.62 122
  -5   1   6 23890.1 1265.24   3
   5   1  -6 25490.7 1312.03 112
   5  -1  -6 19314.7 1749.81  59
   5   1  -6 23771.4 1275.05  25
   5  -1  -6 23634.0 1237.58 103
   5  -1  -6 26087.9 1308.08  25
  -5  -1   6 25037.3 1327.14  97
  -5   1   6 24856.7 1323.71  96
   5  -1  -6 25353.1 1331.53  53
  -5   1   6 24068.3 1349.38  91
   5  -1  -6 23516.5 1231.35  10
   5   1  -6 17281.5 1694.23  21
   5   1  -6 23531.4 1228.49  20
   5   1  -6 24147.0 1250.66  43
   5   1  -6 23647.2 1302.32  74
   5  -1  -6 24912.7 1346.50  74
   5  -1  -6 24597.7 1950.84  17
   5   1  -6 26290.2 1321.97  38
  -5   1   6 22572.7 1880.82  68
  -5  -1   6 22921.2 1875.13  68
   5   1  -6 28370.2 1333.87  36
  -5  -1   6 21170.1 1849.08  65
  -5   1   6 26063.0 1290.23 126
   5  -1  -6 25559.7 1295.89 124
  -5   1   6 24269.4 1258.10 122
   5   1  -5 419.707 285.661 112
   5  -1  -5 116.597 432.822  59
   5   1  -5 18.9247 214.201 103
   5  -1  -5 105.727 206.275 103
   5   1  -5-35.8223 198.194  25
   5  -1  -5-20.6472 229.964  25
   5   1  -5-56.8753 291.687  55
  -5   1   5 153.756 230.650  96
   5  -1  -5 174.465 265.630  53
   5   1  -5 143.250 241.309  10
   5  -1  -5 215.955 245.213  10
   5   1  -5-231.101 402.919  21
   5   1  -5-16.4162 173.039  20
   5   1  -5 469.257 218.039  43
   5  -1  -5 43.1650 171.902  43
   5  -1  -5 325.697 317.681  74
   5  -1  -5 607.300 539.106  17
   5   1  -5 271.924 256.695  38
   5  -1  -5 122.139 234.734  69
  -5   1   5-105.203 444.255  68
  -5  -1   5 208.692 387.349  68
   5  -1  -5 382.188 271.713 124
  -5   1   5-154.377 207.792 122
   5   1  -4 2801.77 734.444  62
  -5   1   4 2909.83 318.582 118
   5   1  -4 3468.18 359.257 112
   5  -1  -4 3771.33 815.024  59
   5   1  -4 3457.05 335.355  25
   5  -1  -4 3483.63 371.874  25
   5  -1  -4 3183.48 332.620  99
   5   1  -4 3450.25 385.121  55
  -5   1   4 3365.46 345.475  96
   5  -1  -4 2911.63 365.854  53
  -5   1   4 3362.70 357.188  91
   5   1  -4 3537.57 327.724  49
   5   1  -4 3167.18 383.002  10
   5   1  -4 3354.60 721.450  21
   5   1  -4 3229.73 321.208  20
   5   1  -4 3132.42 338.216  43
   5  -1  -4 3340.85 425.745  74
   5  -1  -4 2915.21 299.361  71
  -5   1   4 2171.86 633.622  68
  -5  -1   4 3009.03 681.948  68
  -5   1   4 4068.97 757.343  64
   5  -1  -3 2009.70 745.664  59
   5   1  -3 1664.17 266.272 103
   5  -1  -3 1551.07 291.017  25
   5   1  -3 2163.68 265.542  25
   5  -1  -3 1533.11 289.726  99
   5   1  -3 1463.84 294.934  55
   5  -1  -3 1515.63 282.187  53
  -5   1   3 1419.83 254.083  91
   5   1  -3 1269.46 315.660  10
   5   1  -3 1405.24 239.547  49
   5   1  -3 1740.13 618.417  21
   5   1  -3 1673.50 261.647  43
  -5   1   3 1617.14 241.050  42
   5  -1  -3 1357.50 276.959  74
   5   1  -3 1565.46 227.734  71
   5  -1  -3 1559.52 233.966  71
  -5   1   3 2055.26 567.054  68
  -5  -1   3 1669.41 583.229  68
  -5   1   3 1789.47 616.422  64
   5  -1  -3 1992.62 343.365 124
   5   1  -2 127861. 5367.45 103
   5  -1  -2 124295. 5379.32  25
   5   1  -2 118666. 5334.75  55
   5  -1  -2 122187. 5377.96  99
  -5   1   2 120163. 5388.66  91
   5  -1  -2 118456. 5362.84  50
   5   1  -2 123559. 5364.67  49
   5  -1  -2 117920. 5379.14  48
   5  -1  -2 108993. 5340.34   8
  -5   1   2 107898. 5360.56  42
   5   1  -2 115749. 5342.17  18
   5   1  -2 125145. 5387.55  39
   5   1  -2 122817. 5371.08  71
   5  -1  -2 122028. 5380.73  71
   5   1  -2 122689. 5454.47  38
  -5   1   2 109028. 6131.52  68
  -5  -1   2 115746. 6161.41  68
   5  -1  -2 106898. 6070.09  67
  -5   1   2 105671. 6223.50  64
   5  -1  -2 121722. 5393.54 124
   5  -1  -2 107521. 5329.20 123
   5  -1  -1 65354.5 4200.74  59
   5   1  -1 77999.3 3314.85 103
  -5   1   1 69549.8 3308.38  91
   5  -1  -1 73906.3 3317.71  50
   5   1  -1 58142.6 4128.69  21
   5  -1  -1 63858.3 3276.31   8
   5   1  -1 62730.7 3243.61  18
   5   1  -1 80939.0 3348.66  39
   5   1  -1 77559.9 3319.46  71
   5  -1  -1 77086.9 3341.97  71
   5   1  -1 75051.0 3363.90  38
  -5   1   1 70911.8 4142.78  68
  -5  -1   1 70528.8 4121.83  68
   5  -1  -1 63002.0 3994.22  67
  -5   1   1 71684.8 4377.61  64
  -5  -1   1 61704.4 3992.03  64
   5  -1  -1 71772.8 3296.17 124
   5  -1  -1 71275.2 3314.63 123
   5  -1   0 3217.71 783.866  59
   5   1   0 5053.52 397.403 103
   5  -1   0 4720.21 460.270  99
   5   1   0 4396.77 484.499  54
   5   1   0 5038.09 445.384  10
  -5   1   0 4646.37 416.777  92
  -5   1   0 4003.05 358.515  91
   5  -1   0 3913.50 385.715  50
   5   1   0 4202.51 818.781  21
   5   1   0 4710.67 422.270  39
  -5   1   0 4233.96 443.571  72
   5   1   0 5005.52 391.534  71
   5   1   0 4564.22 405.992  38
  -5   1   0 4076.37 817.321  68
   5  -1   0 3478.70 726.210  67
   5   1   0 5104.68 400.353  34
   5  -1   0 5186.73 432.945  34
  -5   1   0 3980.62 1097.36  64
  -5  -1   0 3692.34 849.105  64
   5  -1   0 4021.34 343.719 124
   5   1   0 4838.51 426.161 123
   5  -1   0 4258.61 438.006 123
   5  -1   1 7550.66 543.125 110
   5  -1   1 7196.00 986.611  59
   5  -1   1 9068.45 629.393 106
   5   1   1 8542.51 559.662 103
   5  -1   1 9418.22 605.660  99
  -5   1  -1 8850.65 644.781  98
   5   1   1 9508.45 702.784  54
   5   1   1 9010.86 579.332  10
  -5   1  -1 9850.64 622.868  92
   5  -1   1 8443.28 628.341  50
   5   1   1 6597.04 960.257  21
   5   1   1 9584.92 633.954  39
   5   1   1 7250.18 529.608  38
   5  -1   1 7223.84 1011.17  67
   5   1   1 8722.70 587.257  34
   5  -1   1 9360.12 651.181  34
  -5   1  -1 8327.97 1336.81  64
  -5  -1  -1 8298.92 1285.21  64
   5   1   1 9663.95 633.147 123
   5  -1   1 9597.66 629.604 123
   5  -1   2 100121. 5008.11 110
   5  -1   2 107800. 5064.51 106
   5  -1   2 114293. 4995.10  99
  -5   1  -2 115867. 5093.81  98
   5   1   2 111487. 5052.48  54
  -5   1  -2 106817. 5050.72  92
   5  -1   2 100111. 4952.05  10
   5  -1   2 105454. 5076.32  50
   5   1   2 115656. 5078.79  50
  -5   1  -2 120226. 5118.51  86
   5   1   2 116849. 5105.37  39
   5   1   2 108511. 5025.03  71
   5   1   2 116332. 5068.54  34
   5  -1   2 115213. 5152.51  34
   5  -1   2 118575. 5051.84 123
   5  -1   3 6609.80 471.085 110
  -5   1  -3 7095.49 492.377  98
   5   1   3 6401.68 474.211  54
   5  -1   3 6348.64 466.022  50
   5   1   3 6205.31 503.415  50
  -5  -1  -3 5672.52 455.990  86
  -5   1  -3 6710.07 496.417  86
   5   1   3 6375.52 484.154  39
   5   1   3 5379.50 426.525  71
   5   1   3 5571.02 472.272  34
   5  -1   3 6413.14 509.758  34
   5  -1   4 2499.11 274.491 110
   5   1   4 2544.98 277.190  54
  -5   1  -4 2562.86 267.456  90
   5  -1   4 2445.17 249.004  50
   5   1   4 2416.11 285.932  50
  -5   1  -4 2838.35 286.951  86
  -5  -1  -4 1842.67 224.380  86
  -5   1  -4 2556.43 319.447  72
   5   1   4 2670.53 272.680  39
   5   1   4 1463.70 259.160  34
   5  -1   4 1865.05 269.677  34
   5  -1   4 3273.75 280.497 123
   5  -1   5 14624.5 718.864 110
  -5  -1  -5 12796.3 716.567  90
  -5   1  -5 13387.3 725.208  90
   5  -1   5 12104.5 682.498  50
   5   1   5 14539.9 734.698  50
   5   1   5 13518.9 711.445  39
  -5   1  -5 16447.8 774.365  72
   5   1   5 12531.2 709.041  34
   5  -1   5 14322.6 738.201  34
   5  -1   5 14790.2 704.465 123
   5   1   6 7130.37 375.989  50
   5  -1   6 5998.07 357.107  71
   5  -1   6 6242.93 369.316  34
   5  -2 -10 1459.87 196.024 112
  -5   2  10 1162.26 149.339   3
  -5  -2  10 1377.85 164.720 107
  -5   2  10 1592.24 184.659   2
   5   2 -10 1527.24 187.052 104
   5   2 -10 1152.85 194.121  55
   5   2 -10 1180.81 174.055  11
   5  -2 -10 1514.96 193.645  74
  -5  -2  10 1318.44 175.153 132
  -5  -2   9 14230.1 756.135 107
   5   2  -9 14985.8 769.882 104
   5  -2  -9 13210.8 798.283  25
   5   2  -9 15565.7 790.678  55
   5  -2  -9 13656.1 791.844  74
   5   2  -9 13042.2 738.358  18
  -5   2   9 15649.1 801.930   2
  -5   2   9 14836.0 788.779   3
   5   2  -8 52075.2 2308.96 104
   5  -2  -8 49874.1 2319.87  25
   5   2  -8 54000.0 2343.19  55
  -5  -2   8 47606.4 2294.51  97
   5   2  -8 51299.6 2301.47  18
   5  -2  -8 49284.0 2347.44  69
  -5   2   8 55402.0 2340.35   2
  -5   2   8 50070.9 2309.97   3
  -5   2   8 48428.9 2299.59 125
  -5  -2   8 48557.8 2282.92 125
   5  -2  -8 48053.6 2284.22 124
   5  -2  -7 235.475 201.409  25
   5   2  -7 292.768 337.915  55
  -5   2   7 636.978 223.405   3
  -5  -2   7 267.546 254.060  97
  -5   2   7 940.748 239.210   2
   5  -2  -7 504.154 310.870  74
   5   2  -7 302.942 251.339  18
   5   2  -7 631.643 236.622  38
   5  -2  -7 700.805 259.519  69
   5   2  -7 600.419 280.300  36
  -5   2   7 511.261 237.716 126
  -5   2   7 396.489 227.476 125
   5  -2  -7 373.654 245.487 124
  -5   2   7 212.656 208.393 122
   5   2  -6 1615.75 314.106 104
   5  -2  -6 2072.54 294.951  25
   5   2  -6 1918.93 370.097  55
  -5  -2   6 1833.24 331.796  97
   5  -2  -6 1789.01 332.678  53
  -5   2   6 1432.97 275.887   3
  -5   2   6 1745.05 310.694  91
   5  -2  -6 2300.67 378.722  74
   5   2  -6 1932.75 344.887  18
   5   2  -6 1609.38 307.852  38
   5  -2  -6 1735.40 296.745  69
  -5   2   6 1587.82 283.618 126
   5  -2  -6 2107.79 321.650 124
  -5   2   6 1775.64 287.281 122
  -5   2   5 28385.3 1457.05 118
  -5   2   5 30275.9 1496.63   3
   5   2  -5 29569.2 1491.43 104
   5  -2  -5 26298.1 1410.77 103
   5  -2  -5 31332.6 1474.07  25
   5  -2  -5 28834.6 1476.43  53
  -5   2   5 26651.4 1480.71  92
  -5   2   5 30845.1 1528.12  91
   5   2  -5 21892.3 2016.02  21
   5   2  -5 30476.5 1457.40  20
   5   2  -5 29865.7 1459.11  43
  -5   2   5 24450.6 1415.47  42
   5  -2  -5 27538.7 1526.15  74
   5   2  -5 31852.7 1545.21  38
   5  -2  -5 30924.8 1477.48  69
  -5   2   5 23538.6 1951.64  68
   5   2  -5 31859.5 1547.33  36
  -5   2   5 29916.0 1489.95 126
   5  -2  -5 31128.1 1493.72 124
  -5   2   5 29188.7 1479.03 122
   5   2  -5 23678.1 2010.75  62
  -5   2   4 16843.5 971.431 118
   5   2  -4 17654.3 974.778 104
   5  -2  -4 18291.1 972.503  25
   5  -2  -4 15551.2 924.829  99
   5  -2  -4 16879.8 975.330  53
  -5   2   4 17811.6 993.949  92
  -5   2   4 17788.0 1001.65  91
   5   2  -4 18400.9 957.616  49
   5   2  -4 15017.3 1566.95  21
   5   2  -4 18969.0 964.748  20
  -5   2   4 16831.8 951.418  42
   5  -2  -4 17164.4 1030.52  74
   5   2  -4 17880.6 1010.26  18
   5   2  -4 19341.0 1059.33  38
  -5   2   4 14635.9 1405.49  68
  -5  -2   4 13130.8 1354.69  68
   5   2  -4 19135.9 1038.58  36
  -5   2   4 15975.9 1568.35  64
   5   2  -4 16210.5 1486.72  62
  -5   2   3 173361. 7242.10 118
   5   2  -3 147312. 7126.04 104
   5   2  -3 173915. 7185.95  55
   5  -2  -3 162846. 7170.31  99
   5   2  -3 145407. 7126.22  11
   5  -2  -3 159302. 7181.53  53
  -5   2   3 158097. 7170.11  52
  -5   2   3 171216. 7235.04  92
  -5   2   3 167914. 7220.43  91
   5   2  -3 171895. 7178.72  49
   5   2  -3 141791. 8144.26  21
   5  -2  -3 167052. 7200.58  48
   5   2  -3 171007. 7179.52  20
   5  -2  -3 165818. 7198.32   8
  -5   2   3 161234. 7196.10  42
   5  -2  -3 143726. 7169.14  74
   5   2  -3 174112. 7206.47  18
   5  -2  -3 157668. 7151.28  71
   5  -2  -3 138799. 7171.75  70
  -5   2   3 136715. 7782.40  68
  -5  -2   3 148442. 7847.41  68
   5   2  -3 163454. 7229.18  36
   5  -2  -3 144368. 8027.89  67
  -5   2   3 147796. 8103.73  64
   5   2  -2 551.028 212.920 103
   5  -2  -2 699.590 295.208  99
  -5   2   2 453.172 219.587  98
   5  -2  -2 277.536 209.247  53
  -5   2   2 605.635 237.844  52
  -5   2   2 610.324 234.413  92
  -5   2   2 427.913 203.655  91
   5   2  -2 574.603 182.463  50
   5   2  -2 385.347 201.879  49
   5  -2  -2 196.826 245.864  48
   5   2  -2 563.591 223.913  20
   5   2  -2 433.345 223.108  43
  -5   2   2 420.728 238.838  42
   5   2  -2 363.590 243.505  18
   5  -2  -2 661.041 209.410   8
   5   2  -2 97.7795 193.003  39
   5  -2  -2 341.257 158.515  71
   5  -2  -2 380.864 239.412  70
   5   2  -2 828.894 330.085  38
   5   2  -2 429.227 247.414  36
  -5  -2   2 580.444 493.043  68
   5  -2  -2 241.910 422.171  67
  -5   2   2-140.321 619.169  64
   5   2  -1 826.399 202.376  58
   5   2  -1 797.900 211.928 103
   5  -2  -1 554.736 299.437  99
  -5   2   1 170.699 265.469  98
   5   2  -1 934.322 256.044  54
  -5   2   1 1029.53 255.204  52
   5   2  -1 1033.37 205.512  50
   5   2  -1 1172.89 591.187  21
   5   2  -1 639.825 221.236  43
  -5   2   1 755.753 272.543  42
   5   2  -1 427.697 213.564  18
   5  -2  -1 810.963 217.725   8
  -5   2   1 758.142 238.299  72
   5  -2  -1 887.550 205.333  71
   5  -2  -1 612.240 244.603  70
   5   2  -1 863.025 275.219  38
  -5  -2   1 198.953 381.360  68
   5  -2  -1 756.002 468.846  67
  -5   2   1 1748.63 784.544  64
   5  -2   0 67957.8 3036.22 106
  -5   2   0 70492.8 3089.17  98
   5   2   0 69394.5 3051.44  54
  -5   2   0 70322.6 3086.62  92
   5   2   0 69575.4 3007.93  50
   5   2   0 47378.2 3664.74  21
   5  -2   0 58546.8 2961.78  48
  -5   2   0 71903.2 3076.59  86
   5   2   0 69546.7 3005.44  43
   5   2   0 59025.3 2937.57  18
   5  -2   0 63310.3 3038.10   8
  -5   2   0 63760.0 3082.41  72
   5   2   0 64860.8 3030.91  38
   5  -2   0 62211.0 3036.12  70
   5  -2   0 58291.6 3910.86  67
  -5   2   0 64692.8 4317.30  64
   5  -2   0 59039.0 2949.85 124
   5  -2   1 4214.33 422.121 106
   5  -2   1 5155.39 434.021  99
  -5   2  -1 5450.51 450.511  92
   5   2   1 4052.13 369.011  50
  -5   2  -1 4508.33 402.289  86
   5   2   1 4537.37 379.497  43
   5   2   1 4948.61 412.004  39
  -5   2  -1 5034.78 490.944  72
   5  -2   1 3364.95 392.899   8
   5   2   1 3749.80 338.287  38
   5  -2   1 4353.13 416.041  70
   5  -2   1 3554.06 432.240  34
   5  -2   2 14041.4 870.512 106
   5  -2   2 15454.0 833.686  99
  -5   2  -2 16669.1 886.625  98
   5   2   2 15865.0 894.008  54
  -5   2  -2 13955.9 809.004  90
   5   2   2 15853.4 855.328  50
  -5   2  -2 15380.3 865.333  86
   5   2   2 14502.3 878.632  39
  -5   2  -2 14542.6 897.697  72
   5  -2   2 14454.2 892.206  34
   5  -2   3 50060.8 2630.08 110
   5  -2   3 59565.4 2700.02 106
   5  -2   3 58390.5 2643.87  99
   5   2   3 63375.8 2705.96  54
  -5   2  -3 51448.1 2647.19  90
   5   2   3 61562.1 2714.25  50
  -5   2  -3 59022.8 2704.44  86
   5   2   3 64442.8 2736.27  39
  -5   2  -3 63443.7 2740.94  72
   5  -2   3 56456.2 2691.92  34
   5  -2   4 27375.3 1428.35 110
   5  -2   4 31430.3 1476.52 106
   5   2   4 34738.3 1483.37  54
   5   2   4 28846.1 1469.27  50
   5   2   4 32720.4 1491.97  39
  -5   2  -4 32599.7 1509.48  72
   5  -2   4 28214.4 1455.93  34
   5  -2   4 32641.4 1466.97 123
   5  -2   5 24979.5 1349.46 110
   5   2   5 33815.5 1388.98  54
   5   2   5 27067.9 1373.85  50
   5   2   5 30981.3 1392.78  39
  -5   2  -5 34907.6 1421.43  72
   5  -2   5 31899.6 1374.40 123
  -5   3   9 1080.21 190.295   3
   5   3  -9 867.180 156.211  11
   5  -3  -9 753.757 173.940  74
  -5  -3   9 581.071 126.224 132
  -5   3   8 908.033 202.808   3
   5   3  -8 634.112 211.465  55
   5  -3  -8 409.100 242.616  53
   5   3  -8 659.783 192.247  11
   5   3  -8 586.387 164.676  18
  -5  -3   8 728.302 165.090 132
   5  -3  -8 552.667 165.319 124
   5   3  -7 8981.84 546.492 104
   5   3  -7 8950.05 574.950  55
  -5  -3   7 8386.48 533.925  97
   5   3  -7 9358.08 547.105  18
  -5   3   7 7848.89 520.180   2
  -5   3   7 9592.14 562.959   3
   5  -3  -7 8017.44 524.426 124
   5   3  -6 21704.8 1095.26 104
   5   3  -6 21855.3 1139.88  55
   5   3  -6 20693.3 1115.61  11
  -5  -3   6 21351.3 1081.15  97
  -5   3   6 17347.1 1068.44  24
   5   3  -6 19909.0 1054.13  19
   5  -3  -6 21301.2 1141.12  74
   5   3  -6 21773.6 1103.77  18
   5   3  -6 20773.2 1106.40  38
  -5   3   6 21461.9 1069.90   2
  -5   3   6 21051.4 1099.61   3
  -5   3   6 23863.2 1119.90 126
   5  -3  -6 21160.6 1085.74 124
  -5   3   6 22304.4 1098.97 122
  -5   3   6 18239.6 1057.79 120
   5   3  -5 115403. 5168.87 104
   5   3  -5 122437. 5192.80  55
   5   3  -5 108723. 5168.62  11
  -5  -3   5 105667. 5141.18  97
   5  -3  -5 113699. 5169.95  53
   5  -3  -5 115288. 5156.27  48
   5   3  -5 116759. 5160.46  19
   5  -3  -5 111474. 5212.05  74
   5   3  -5 120828. 5205.49  18
   5   3  -5 119788. 5214.51  38
  -5   3   5 112372. 5174.45 126
  -5   3   5 109946. 5135.73   2
  -5   3   4 47822.6 2255.47 118
   5   3  -4 44463.4 2195.53 104
   5   3  -4 45981.0 2213.07  11
   5  -3  -4 44055.5 2174.06  99
  -5   3   4 47027.4 2340.60  24
   5  -3  -4 48044.6 2243.98  53
   5  -3  -4 48812.0 2238.65  48
   5   3  -4 48657.9 2223.38  20
   5   3  -4 49585.5 2245.36  19
  -5   3   4 44799.1 2224.93  42
   5  -3  -4 41161.6 2240.93  74
   5   3  -4 50580.4 2309.06  38
  -5   3   4 48107.0 2248.52 126
  -5   3   3 19217.4 993.563 118
   5   3  -3 14368.2 874.014  58
   5   3  -3 14920.1 873.679  11
   5  -3  -3 16279.6 905.046  99
  -5   3   3 15281.3 975.530  24
   5  -3  -3 19408.8 971.335   8
   5   3  -3 20366.8 997.808  19
  -5   3   3 18305.6 966.555  42
   5  -3  -3 14560.9 892.206  74
   5   3  -3 18934.7 973.769  18
   5  -3  -3 14646.5 922.599  70
  -5   3   3 17286.9 953.726 126
  -5   3   3 18949.5 972.125 122
  -5   3   2 16123.3 905.514 118
   5   3  -2 12057.8 755.143  58
   5  -3  -2 13665.1 827.937  99
  -5   3   2 13221.1 841.739  24
  -5   3   2 11969.8 750.106  98
  -5   3   2 14044.7 833.501  52
   5   3  -2 13878.1 774.292  49
   5  -3  -2 15817.5 872.732  48
   5   3  -2 15149.2 799.053  20
   5   3  -2 13368.9 770.462  43
   5  -3  -2 15084.9 852.600   8
  -5   3   2 16570.4 881.543  42
   5   3  -2 14693.9 810.027  18
  -5   3   2 12643.2 774.442  72
   5   3  -2 17151.3 931.095  38
   5  -3  -2 11793.4 804.816  70
  -5   3   2 13965.0 815.152 126
  -5   3   1 6150.79 531.477 118
   5   3  -1 5203.98 400.095  58
   5  -3  -1 5127.46 493.326  99
   5   3  -1 4859.02 387.831  54
  -5   3   1 5038.78 384.921  98
  -5   3   1 4643.83 436.152  24
  -5   3   1 5224.14 468.985  52
   5   3  -1 5268.92 388.208  49
   5  -3  -1 5293.93 422.320  48
   5   3  -1 5680.56 415.316  20
   5   3  -1 5424.84 397.526  43
   5   3  -1 5966.01 481.687  19
   5   3  -1 5260.84 409.391  18
   5  -3  -1 4703.14 445.926   8
  -5   3   1 6450.22 512.727  42
   5   3  -1 5296.39 389.595  39
  -5   3   1 4942.48 437.942  72
   5   3  -1 4804.86 449.271  38
   5  -3  -1 4762.62 435.443  70
   5   3   0 276.373 223.115  58
   5  -3   0 310.246 271.745  99
   5   3   0 191.437 207.870  54
  -5   3   0 121.238 180.360  24
  -5   3   0 238.532 272.233  52
   5   3   0 255.961 161.835  49
   5  -3   0 398.576 184.650  48
   5   3   0 31.6757 183.424  20
   5   3   0 282.802 240.844  19
  -5   3   0 381.218 291.768  42
   5  -3   0 306.067 239.938   8
  -5   3   0 580.995 284.217  72
   5   3   0 324.906 167.051  39
   5  -3   0 169.069 174.406  71
   5  -3   0-61.4552 212.119  70
  -5   3  -1 28309.3 1295.06 118
   5  -3   1 22737.0 1268.07 106
   5   3   1 25141.9 1264.44  54
  -5   3  -1 20725.5 1213.88  24
  -5   3  -1 26813.5 1365.34  52
   5   3   1 25770.9 1230.61  49
   5   3   1 27001.8 1240.66  20
   5   3   1 24197.3 1229.60  19
  -5   3  -1 27273.8 1336.72  42
   5  -3   1 23525.0 1275.51   8
   5   3   1 26076.7 1249.35  39
  -5   3  -1 25874.6 1321.38  72
   5  -3   1 22531.3 1280.53  71
   5  -3   1 22336.5 1257.60  70
  -5   3  -2 4715.27 365.882 118
   5  -3   2 4606.65 365.831 106
   5  -3   2 4990.35 369.605  99
   5   3   2 4317.69 388.893  54
  -5   3  -2 5319.71 428.275  52
   5   3   2 4997.49 352.035  49
   5  -3   2 4253.70 339.031   8
   5   3   2 4802.39 371.779  39
  -5   3  -2 5266.24 410.968  72
   5  -3   3 12644.6 707.215 106
   5  -3   3 14419.6 697.773  99
  -5   3  -3 14542.8 758.479  52
   5   3   3 12546.6 698.845  49
   5   3   3 13167.0 726.916  39
  -5   3  -3 15054.8 753.995  72
   5   3   4 16506.3 743.040  54
  -5   3  -4 15821.8 753.133  52
  -5   3  -4 15927.3 741.444  42
   5   3   4 14301.4 732.247  39
  -5   3  -4 16217.5 754.272  72
   5  -4  -7 8671.82 506.568  53
   5   4  -7 8529.97 454.616  18
   5  -4  -7 8362.00 504.619  74
  -5   4   7 9746.13 509.107   3
  -5   4   6 29566.3 1465.85 114
   5   4  -6 33866.3 1482.72  11
   5   4  -6 35057.3 1477.73  18
   5  -4  -6 32172.4 1529.13  74
  -5   4   6 35184.3 1498.74   3
   5  -4  -6 31634.2 1466.27 124
   5   4  -5 11060.3 657.843  11
   5  -4  -5 11894.6 685.388  53
   5   4  -5 13696.9 688.847  18
   5  -4  -5 11669.6 718.256  74
  -5   4   5 12880.6 675.773   3
   5  -4  -5 11939.2 681.204 124
  -5   4   5 11163.4 665.407 120
   5   4  -4 32023.1 1727.41  11
  -5   4   4 34729.9 1796.82  24
   5  -4  -4 35747.0 1780.05  53
   5  -4  -4 39783.9 1772.42  48
   5   4  -4 38826.2 1768.39  19
   5   4  -4 42211.7 1803.13  18
  -5   4   4 37080.8 1766.67   3
  -5   4   4 38110.1 1810.83 120
   5   4  -3 19940.4 1118.21  58
   5  -4  -3 21571.8 1105.75  99
   5  -4  -3 23453.2 1163.54  53
   5  -4  -3 22887.1 1182.77  48
   5   4  -3 26322.2 1190.04  19
  -5   4   3 23835.9 1164.80   3
  -5   4   3 22701.4 1154.70 122
  -5   4   3 25354.1 1226.61 120
   5   4  -2 26244.4 1264.15  58
   5  -4  -2 26864.4 1295.34  99
  -5   4   2 26321.5 1300.27  24
  -5   4   2 25002.6 1265.52  72
   5  -4  -2 23028.7 1277.49  70
  -5   4   1 7136.62 465.943 118
   5   4  -1 6958.70 434.775  58
   5  -4  -1 7221.47 503.078  99
  -5   4   1 6188.79 432.976  24
   5  -4  -1 6862.63 437.495  48
   5   4  -1 7139.50 488.708  19
  -5   4   1 8106.63 531.335  42
  -5   4   1 6383.12 469.372  72
   5  -4  -1 6193.46 444.558  70
  -5   4   0 12894.7 710.173 118
   5  -4   0 15342.9 743.667  99
  -5   4   0 13684.7 783.301  52
   5  -4   0 12425.3 684.551  48
   5  -4   0 14697.6 771.461   8
  -5   4   0 13023.3 750.986  72
  -5   4   0 13700.3 715.582 120
   5  -4   1 11800.5 631.204  99
  -5   4  -1 11617.1 654.674  52
   5  -4   1 11226.6 632.976   8
  -5   4  -1 12744.3 645.817  42
  -5   4  -1 12199.9 648.020  72
  -5   4  -2 7376.17 423.696  52
   5  -4   2 6825.07 390.961   8
  -5   4  -2 7701.31 408.199  42
  -5   4  -2 7425.07 417.912  72
   5  -4   2 7902.45 405.957 123
  -6   0  10 1686.86 162.922 107
   6   0 -10 1869.61 177.360 104
   6   0 -10 1366.53 158.769  18
   6   0  -9 305.062 216.287  55
  -6   0   9-80.8425 161.456   2
   6   0  -9 124.898 172.006  36
  -6   0   9 148.443 181.675 125
   6   0  -8 24901.7 1173.13 112
   6   0  -8 24385.5 1198.55  25
   6   0  -8 22583.6 1170.62  55
  -6   0   8 24298.9 1225.34  96
  -6   0   8 20056.6 1158.56  91
   6   0  -8 19707.3 1141.65  38
   6   0  -8 24960.1 1200.97  36
  -6   0   8 25630.9 1181.72   2
  -6   0   8 27778.5 1210.68 125
   6   0  -7-15.4058 248.492 112
   6   0  -7-49.4501 193.484  25
   6   0  -7-219.760 225.367  55
  -6   0   7 66.5189 246.913  96
  -6   0   7 68.9712 200.671  91
   6   0  -7 313.731 212.848  38
   6   0  -7-158.664 256.898  36
  -6   0   7 25.9508 154.531 126
   6   0  -6 10891.0 661.642 112
   6   0  -6 11274.7 671.436 103
   6   0  -6 12051.1 687.010  25
   6   0  -6 10875.5 641.472  55
  -6   0   6 11378.5 701.605  96
   6   0  -6 12256.7 668.591  10
   6   0  -6 10919.8 636.672  43
   6   0  -6 9283.39 660.275  74
  -6   0   6 12571.4 672.524 126
   6   0  -5 189.556 187.977 112
   6   0  -5 17.1366 229.350 103
   6   0  -5 156.902 197.907  25
   6   0  -5-239.051 193.991  55
  -6   0   5 18.2144 197.459  96
  -6   0   5 95.5996 208.611  91
   6   0  -5-51.5736 251.469  10
   6   0  -5-15.3736 188.252  43
   6   0  -4 101976. 4374.36 103
   6   0  -4 104551. 4366.98  25
  -6   0   4 86137.1 4324.24  96
   6   0  -4 105587. 4398.41  10
  -6   0   4 93138.5 4390.33  91
   6   0  -4 90492.0 4309.09  20
   6   0  -4 93882.5 4344.51  43
  -6   0   3-20.7520 174.259  91
   6   0  -3 44.8639 160.998  49
   6   0  -3-173.207 305.715  10
   6   0  -3-19.0303 157.955  71
   6   0  -2 1034.23 267.240 103
  -6   0   2 1270.63 212.315  91
   6   0  -2 853.377 206.988  49
   6   0  -2 993.857 225.837  71
  -6   0   1 78.2876 139.545  91
   6   0  -1 219.963 206.049  50
   6   0  -1-162.218 167.152  49
   6   0  -1 126.104 267.479  10
   6   0  -1-18.5277 202.235  38
   6   0  -1-55.1768 212.693 123
   6   0   0 43074.6 1980.73  10
  -6   0   0 39039.1 1989.71  92
   6   0   0 44160.9 2037.55  50
   6   0   0 39852.6 1984.04  49
   6   0   0 41892.7 2017.88 123
   6   0   1-64.1687 168.623 103
  -6   0  -1-19.8514 183.131  98
  -6   0  -1-16.4325 143.431  92
   6   0   1 63.9591 213.731  50
   6   0   1 136.372 176.264  71
   6   0   1-51.1604 209.946 123
  -6   0  -2 1541.11 211.566  98
   6   0   2 1288.79 219.996  50
  -6   0  -2 968.391 200.658  86
   6   0   2 1385.20 204.988  71
   6   0   3 10.3798 125.390  50
   6   0   3 76.2521 104.765  71
   6   0   4 42621.7 1924.45  50
   6  -1  -9 787.628 184.818 112
  -6   1   9 519.164 192.412   2
   6  -1  -9 613.235 168.234  74
   6   1  -9 439.775 164.725  18
  -6   1   9 836.491 179.512 125
  -6  -1   9 645.022 164.197 125
   6  -1  -8 5296.24 386.040 112
   6   1  -8 5903.49 393.275 104
   6  -1  -8 5905.73 409.467  25
   6   1  -8 5851.67 439.132  55
  -6  -1   8 4429.48 396.678  96
  -6  -1   8 4711.19 360.547  91
   6  -1  -8 4362.59 370.383  74
   6   1  -8 5938.48 405.340  18
   6   1  -8 4273.77 355.432  38
   6  -1  -8 4497.61 347.298  38
   6   1  -8 5844.33 427.840  36
   6  -1  -8 5521.04 385.639  36
  -6   1   8 5887.90 394.276   2
  -6   1   8 5232.43 364.670 126
  -6   1   8 5866.09 412.669 125
  -6  -1   8 6389.17 404.786 125
   6  -1  -7 71714.4 3315.52 112
   6   1  -7 64839.3 3299.54  25
   6  -1  -7 79384.2 3343.46  25
   6   1  -7 76316.6 3332.05  55
  -6  -1   7 76033.1 3399.95  96
  -6   1   7 65227.7 3349.08  91
   6  -1  -7 62299.3 3311.39  74
   6   1  -7 70316.9 3331.63  38
   6   1  -7 76920.1 3369.79  36
  -6  -1   7 73707.7 3289.67   2
  -6   1   7 72859.7 3292.37   3
  -6   1   7 74827.3 3321.08 126
  -6   1   7 81333.5 3341.18   2
   6  -1  -6 14557.9 838.202 112
   6  -1  -6 15784.9 848.117 103
   6  -1  -6 16877.7 888.059  25
   6   1  -6 15383.1 846.592  25
   6   1  -6 15652.2 872.756  55
  -6  -1   6 15076.0 895.154  96
   6  -1  -6 16382.3 850.604  10
   6   1  -6 16798.7 863.035  43
   6  -1  -6 12541.9 858.276  74
   6   1  -6 17754.4 928.814  38
  -6   1   6 17403.5 886.051 126
   6  -1  -6 16945.3 918.701 124
  -6   1   6 16613.9 860.725   3
  -6   1   6 16327.3 851.104 122
   6  -1  -5 1466.02 254.013 103
   6   1  -5 1526.70 272.710  55
   6  -1  -5 1008.25 239.483  25
   6   1  -5 1004.48 208.081  25
  -6  -1   5 1272.35 235.088  96
  -6   1   5 1200.08 231.456   3
  -6   1   5 1128.28 244.396  91
   6  -1  -5 1003.74 269.142  10
   6   1  -5 1245.65 213.917  20
   6   1  -5 897.271 233.209  43
   6  -1  -5 1017.85 197.611  43
   6   1  -5 979.114 262.042  18
   6   1  -5 1164.94 300.122  38
   6   1  -5 1363.06 306.297  36
  -6   1   5 1372.19 245.608 122
  -6   1   4 21564.2 1208.80 118
   6   1  -4 24628.9 1243.19 103
   6  -1  -4 26036.1 1250.61 103
   6   1  -4 23222.5 1207.71  55
  -6  -1   4 21053.3 1195.18  96
   6   1  -4 27594.6 1303.56  10
  -6   1   4 24608.2 1272.91  91
   6  -1  -4 26164.2 1286.15  10
   6   1  -4 24093.3 1215.45  20
   6   1  -4 27377.0 1253.29  43
   6  -1  -4 23593.9 1208.94  43
   6   1  -4 22751.1 1224.75  18
   6   1  -4 26498.2 1294.24  36
   6  -1  -4 23927.1 1298.16 124
  -6   1   3 9278.10 606.948 118
   6   1  -3 10043.0 609.958 103
   6   1  -3 11314.3 711.926  10
  -6   1   3 9170.08 611.418  91
   6  -1  -3 10663.2 704.830  10
   6   1  -3 9263.55 586.776  49
   6   1  -3 9207.47 588.013  20
   6   1  -3 11014.7 631.330  43
   6   1  -3 7743.89 549.387  18
   6  -1  -3 9680.34 601.892  71
   6   1  -3 10813.5 710.216  38
   6   1  -3 8745.66 620.027  36
   6  -1  -3 9038.76 633.173 124
   6   1  -2 83800.7 3522.87 103
  -6   1   2 79936.2 3561.94  92
  -6  -1   2 69515.6 3484.37  91
  -6   1   2 72570.8 3509.71  91
   6   1  -2 82184.3 3510.10  49
   6  -1  -2 79141.2 3529.17  71
   6   1  -2 76913.3 3561.04  38
   6  -1  -2 72934.0 3496.48 124
   6  -1  -2 72913.8 3479.90 123
   6   1  -1 19687.2 1062.58 103
  -6   1   1 20261.4 1107.29  92
   6  -1  -1 21885.3 1090.94  10
   6   1  -1 21964.9 1075.74  49
   6   1  -1 21613.2 1089.45  43
  -6   1   1 19175.4 1076.82  42
   6   1  -1 20373.0 1059.49  71
   6  -1  -1 21202.9 1095.57  71
   6   1  -1 18854.9 1075.22  38
   6  -1  -1 19466.1 1072.05 123
  -6   1   0 1700.54 280.670  98
  -6  -1   0 1580.39 217.882  92
  -6   1   0 1986.29 275.397  92
   6  -1   0 1933.38 308.263  50
   6   1   0 2260.70 282.792  50
   6   1   0 2377.40 277.699  49
   6  -1   0 2307.06 284.427  10
   6   1   0 2571.61 307.090  43
  -6   1   0 1662.88 312.073  42
   6   1   0 2167.69 297.406  39
   6   1   0 2053.46 246.672  71
   6  -1   0 2479.57 297.813  71
   6  -1   0 2249.47 295.161 123
  -6  -1  -1 15756.5 872.256  98
  -6   1  -1 16436.8 911.369  98
  -6   1  -1 15023.8 879.907  92
   6  -1   1 15485.5 872.921  50
   6   1   1 16281.8 907.801  50
   6   1   1 16788.1 898.418  49
   6   1   1 17924.4 884.737  43
   6   1   1 16539.9 912.755  39
   6   1   1 15200.3 859.859  71
   6  -1   1 17607.6 937.855  71
   6  -1   1 18376.9 895.204 123
  -6   1  -2 32951.5 1606.42  98
   6  -1   2 31768.1 1560.58  50
   6   1   2 35464.4 1620.05  50
   6   1   2 34541.1 1609.73  49
  -6  -1  -2 28793.6 1582.82  86
  -6   1  -2 32273.2 1608.52  86
   6   1   2 35259.6 1599.81  39
  -6   1  -2 30728.5 1580.56  72
   6  -1   2 34518.8 1614.08  71
   6  -1   2 39282.2 1605.05 123
   6  -1   3 1411.33 139.009  50
   6   1   3 1957.10 194.377  50
   6   1   3 1856.81 192.751  49
  -6   1  -3 1572.88 183.105  72
   6   1   3 1666.42 169.630  39
  -6   2   9 27840.3 1342.31   2
  -6  -2   9 30411.7 1345.10 132
   6  -2  -8 40418.3 1913.97 112
  -6  -2   8 38566.1 1902.39 107
   6   2  -8 44848.5 1922.76 104
   6   2  -8 38516.7 1914.85  11
   6  -2  -8 41148.1 1927.43  74
   6   2  -8 46916.4 1933.08  18
  -6   2   8 52397.1 1966.30   2
   6  -2  -8 36674.0 1895.77  36
  -6   2   8 42009.9 1921.90   3
   6   2  -7 4231.11 327.498 104
   6  -2  -7 3569.58 302.760  25
   6   2  -7 3492.97 319.826  11
  -6  -2   7 3190.62 338.230  96
   6  -2  -7 3066.87 319.558  74
   6   2  -7 4802.51 353.151  18
   6   2  -7 3651.15 321.332  38
  -6   2   7 4298.87 327.811   2
  -6   2   7 4420.44 320.145   3
  -6   2   7 4109.70 329.646 126
  -6  -2   7 3622.50 285.362 125
   6  -2  -7 3748.20 341.217 124
   6   2  -6 3114.20 325.329 104
   6  -2  -6 3507.22 271.562 103
  -6   2   6 3272.53 336.190  24
  -6  -2   6 3119.97 326.412  96
   6  -2  -6 3850.54 314.355  10
   6   2  -6 3348.43 297.002  19
   6   2  -6 3516.86 351.319  38
   6   2  -6 3803.87 359.494  36
  -6   2   6 3610.30 329.149 126
  -6   2   6 4700.47 340.272   3
   6  -2  -6 3183.30 344.500 124
  -6   2   6 3381.25 316.732 122
  -6   2   5 9112.13 569.552 118
  -6   2   5 10060.8 616.059   3
   6  -2  -5 9119.63 569.241 103
  -6  -2   5 8884.44 578.510  96
  -6   2   5 9433.30 630.999  92
   6  -2  -5 11256.3 624.193  10
   6   2  -5 9638.14 584.861  20
   6   2  -5 11139.8 640.586  18
   6   2  -5 10848.6 668.131  38
   6   2  -5 10365.5 641.371  36
  -6   2   5 10761.3 633.473 126
  -6   2   5 10857.5 619.958 122
  -6   2   4 6298.29 469.044 118
   6  -2  -4 6807.80 467.125 103
  -6   2   4 6939.54 500.093  92
   6  -2  -4 7199.88 526.889  10
   6   2  -4 6860.53 464.640  20
   6   2  -4 7200.06 484.503  18
   6   2  -4 5842.43 491.159  36
   6  -2  -4 7091.59 537.274 124
  -6   2   4 8292.61 521.604 122
  -6   2   3 17820.6 988.011 118
  -6   2   3 16263.4 959.113  98
  -6   2   3 17126.1 991.724  92
   6  -2  -3 20233.6 1021.99  10
   6   2  -3 19221.1 954.456  49
   6   2  -3 19350.6 959.626  20
   6   2  -3 19504.7 965.481  43
  -6   2   3 16716.9 940.297  42
   6   2  -3 16834.1 927.942  18
   6   2  -3 18954.6 1041.51  38
   6  -2  -3 18226.8 974.853 124
  -6   2   2 7162.55 533.432 118
   6  -2  -2 6663.20 507.673  99
  -6   2   2 6378.03 472.461  98
   6   2  -2 7584.08 463.505  49
   6   2  -2 7394.96 470.651  20
   6   2  -2 8038.41 482.940  43
  -6   2   2 6840.83 480.852  42
   6  -2  -2 6121.53 443.559  71
   6   2  -2 6931.96 510.683  38
   6  -2  -2 5755.97 441.074 124
   6  -2  -2 5689.76 415.974 123
  -6   2   1 9463.54 654.296 118
  -6   2   1 7814.28 531.603  98
  -6   2   1 7259.67 507.075  52
  -6   2   1 8071.45 554.233  92
   6  -2  -1 9493.18 542.474  10
   6   2  -1 8230.72 513.489  49
  -6   2   1 7936.16 508.069  86
   6   2  -1 8008.81 516.117  43
  -6   2   1 8565.60 578.849  42
   6  -2  -1 8334.51 537.931  71
   6   2  -1 7721.02 522.650  38
   6  -2  -1 7560.02 517.077 123
  -6   2   0 49677.3 2168.98 118
  -6   2   0 36824.3 2070.87  24
  -6   2   0 44071.5 2106.03  98
  -6   2   0 42334.8 2107.77  52
   6   2   0 46190.8 2079.83  50
   6  -2   0 45780.3 2063.03  10
   6   2   0 49184.9 2098.13  49
  -6   2   0 40587.3 2076.49  86
   6   2   0 43222.2 2069.77  19
  -6   2   0 49638.3 2185.85  42
   6   2   0 49461.2 2118.87  39
   6  -2   0 42885.2 2125.73  71
   6  -2   0 42429.7 2077.88 123
  -6   2  -1 21957.9 1114.96  52
   6   2   1 22499.8 1105.02  50
   6   2   1 24230.8 1123.83  49
  -6   2  -1 19242.0 1086.35  86
   6   2   1 24353.5 1123.43  20
  -6   2  -1 24244.5 1155.78  42
   6   2   1 25072.5 1148.74  39
  -6   2  -1 19225.2 1088.28  72
   6  -2   1 21700.0 1124.83  71
   6  -2   1 22334.7 1097.73 123
  -6   2  -2 18227.6 992.759  52
   6   2   2 20548.9 1008.50  50
   6   2   2 22474.4 1008.27  20
  -6   2  -2 22340.4 1037.39  42
   6   2   2 22042.1 1029.78  39
  -6   2  -2 18508.4 996.497  72
   6  -2   2 20088.1 1013.42  71
   6  -2   2 22779.4 1010.55 123
  -6   2  -3 8265.71 435.593  42
   6   2   3 8545.67 426.198  39
   6  -2   3 7251.53 415.037  71
   6   3  -7 30735.7 1404.16  18
  -6   3   7 30656.8 1417.15   3
   6  -3  -7 29147.1 1403.01 124
   6  -3  -6 24753.0 1232.94  10
   6   3  -6 24482.9 1241.94  19
   6  -3  -5 12277.4 692.036  10
   6   3  -5 12951.1 692.866  19
   6   3  -5 12754.8 712.718  18
  -6   3   5 14034.6 721.928   3
  -6   3   5 13134.3 722.914 126
  -6   3   5 13187.8 710.394 122
   6  -3  -4 16139.8 896.259 103
   6  -3  -4 19831.4 986.716  10
   6   3  -4 21881.7 980.313  19
   6   3  -4 18495.6 946.438  18
  -6   3   4 20002.0 983.833 126
   6  -3  -4 18218.6 967.975 124
  -6   3   3 7622.01 486.345 118
   6  -3  -3 6464.32 419.426 103
  -6   3   3 5511.68 437.586  24
   6   3  -3 7878.60 483.541  19
  -6   3   3 6635.55 436.213  42
   6   3  -3 6155.47 408.148  18
  -6   3   3 6486.62 423.375 126
   6  -3  -3 6729.95 432.403 124
  -6   3   2 638.559 245.753 118
   6  -3  -2 636.918 250.680  99
  -6   3   2 484.037 172.634  24
  -6   3   2 622.120 220.483   3
  -6   3   2 545.362 215.787  42
  -6   3   2 793.718 238.392 122
  -6   3   1 16941.1 894.283 118
   6  -3  -1 15660.1 861.795  99
   6  -3  -1 16331.9 840.047  10
   6   3  -1 16676.4 848.563  20
   6   3  -1 17057.7 864.258  19
  -6   3   1 18084.4 919.886  42
  -6   3   1 16983.0 870.466 122
  -6   3   0 2043.55 224.987  52
   6   3   0 2091.60 216.214  20
  -6   3   0 1978.32 244.730  42
   6  -3   0 2222.60 199.248 123
  -6   3   0 2232.79 218.694 122
  -6   3  -1 12673.3 612.257 118
  -6   3  -1 12918.4 624.402  42
   6  -3   1 12261.0 591.463 123
  -7   0   7 86.7828 113.377   2
   7   0  -7 35.4594 145.234  38
   7   0  -7 181.612 176.397  36
  -7   0   7 17.8726 150.974 125
  -7   0   6 646.686 146.719   2
   7   0  -6 316.641 190.336  38
  -7   0   6 465.469 123.904 126
   7   0  -5-71.2427 141.387  43
   7   0  -5-60.5507 203.054  38
   7   0  -5 219.854 199.974  36
  -7   0   5-38.7506 131.983 126
  -7   0   4 102162. 4591.70  92
   7   0  -4 101149. 4549.44  43
   7   0  -4 91466.4 4559.63  36
   7   0  -3 235.504 185.460 103
  -7   0   3 85.8487 142.303  92
   7   0  -3 24.3640 122.809  20
   7   0  -3-22.5291 166.659  43
   7   0  -3 39.1195 178.830  38
   7   0  -2 497.187 188.672 103
   7   0  -2 324.870 145.067  20
   7   0  -2 596.527 191.980  43
   7   0  -1-9.75056 148.712  20
   7   0   0 662.773 154.311  20
   7   0   0 751.258 158.439  43
   7   1  -7 3034.00 243.955  38
   7  -1  -7 3804.55 277.658  36
  -7   1   7 3895.43 261.333   2
  -7  -1   7 3812.01 252.741 125
   7   1  -6 58498.3 2864.95  38
   7  -1  -6 60019.4 2866.70  38
   7   1  -6 61816.1 2855.97  36
   7  -1  -6 63285.8 2862.74  36
  -7   1   6 60663.2 2843.51 126
  -7   1   6 69875.6 2862.83 125
  -7   1   6 66809.0 2857.88   2
   7  -1  -5 1227.28 186.461 103
  -7   1   5 1265.85 155.208   3
   7  -1  -5 1151.72 214.936  10
   7   1  -5 1604.71 244.709  38
   7  -1  -5 1060.55 229.059  38
   7   1  -5 1375.65 218.420  36
  -7   1   5 1661.02 201.297 126
  -7   1   5 937.143 152.472 122
   7  -1  -4 190.246 168.502 103
  -7   1   4 217.466 136.908   3
   7  -1  -4 118.658 216.691  10
   7   1  -4 226.132 123.394  20
   7   1  -4 172.270 160.276  43
   7  -1  -4 152.670 133.786  43
   7   1  -4 213.340 200.962  38
   7  -1  -4-52.2078 179.512  38
  -7   1   4 38.4950 170.331 126
  -7   1   4 296.412 154.393 122
   7  -1  -3 8214.74 474.492 103
   7   1  -3 7557.70 433.283  20
   7   1  -3 7906.19 456.483  43
   7  -1  -3 7162.07 440.301  43
   7   1  -3 6735.76 462.721  38
   7  -1  -3 6713.79 446.881  38
  -7   1   3 8186.62 458.915 122
  -7   1   2 7870.76 490.228 118
   7   1  -2 8332.10 491.845  20
   7  -1  -2 8172.54 504.449  43
  -7   1   2 9457.95 530.104 122
  -7   1   1 6007.22 372.930 118
   7  -1  -1 5476.27 357.586 103
   7  -1  -1 5457.80 344.163  10
   7   1  -1 5835.09 370.279  20
   7   1  -1 5864.27 364.828  43
   7  -1  -1 5881.34 376.983  43
  -7   1   0 4173.93 281.971 118
   7   1   0 4487.38 270.100  49
   7   1   0 4788.02 296.817  20
   7  -1   0 4619.76 291.975  43
   7   2  -5 4531.70 294.680  19
   7  -2  -5 4442.98 320.946  38
  -7   2   5 5121.37 300.190   3
  -7   2   5 4788.28 297.438 122
   7  -2  -4 1861.55 194.103 103
  -7   2   4 1728.83 207.095   3
   7  -2  -4 2247.38 235.825  10
   7   2  -4 1890.14 210.462  19
   7   2  -4 1976.68 216.561  38
  -7   2   4 2211.62 221.951 122
   7  -2  -3 2650.44 251.609 103
  -7   2   3 3083.22 246.686 126
  -7   2   3 3407.91 282.658 122
  -7   2   3 3123.72 273.937   3
   7  -2  -2-7.90347 145.649 103
  -7   2   2 18.9796 150.668   3
   7  -2  -2 17.6201 134.501  10
   7   2  -2-118.063 142.481  20
   7   2  -2 124.306 128.625  19
  -7   2   2 98.0350 156.203 122
   0   0   0    0.00    0.00   0
TITL CaSiF_1 in P2/c
REM P2/c (#13 in standard setting)
CELL 1.54184   5.966049   5.139770   9.930802  90.0000 107.2753  90.0000
ZERR    2.00   0.000168   0.000117   0.000273   0.0000   0.0030   0.0000
LATT  1
SYMM -x, y,-z+1/2
SFAC H O F Si Ca
UNIT 8.00 4.00 12.00 2.00 2.00
REM  CrysAlisPro recorded range (K): Min=99.9; max=100.1; aver:100.0
TEMP -173
SIZE 0.02 0.08 0.15
TREF
HKLF 4
END
;
_shelx_hkl_checksum     21582
_shelx_res_file
;
TITL CaSiF_1 in P2/c
    casif_1.res
    created by SHELXL-2019/2 at 11:29:25 on 21-Jul-2023
CELL 1.54184 5.966049 5.13977 9.930802 90 107.2753 90
ZERR 2 0.000168 0.000117 0.000273 0 0.003 0
LATT 1
SYMM -X,+Y,0.5-Z
SFAC Ca F H O Si
UNIT 2 12 8 4 2
EQIV $1 -X,-Y,1-Z
EQIV $2 1-X,1-Y,1-Z
EQIV $3 1-X,+Y,0.5-Z
L.S. 12
PLAN  5
SIZE 0.017 0.082 0.148
TEMP -173.16(10)
HTAB O1 F3_$1
HTAB O1 O1_$2
HTAB O1 O1_$3
CONF
HTAB
BOND $H
more -3
fmap 2 53
acta
REM <olex2.extras>
REM <HklSrc "%.\\CaSiF_1.hkl">
REM </olex2.extras>
WGHT    0.051600    0.048800
FVAR      11.95454   0.50674
CA1   1    0.000000    0.582523    0.250000    10.50000    0.01758    0.00921 =
         0.01437    0.00000    0.00529    0.00000
SI1   5    0.000000    0.000000    0.500000    10.50000    0.01814    0.00905 =
         0.01398   -0.00005    0.00591    0.00000
F1    2   -0.064468    0.266876    0.397934    11.00000    0.02506    0.01237 =
         0.02006    0.00407    0.00905    0.00255
F2    2    0.204241    0.170516    0.621251    11.00000    0.01891    0.01547 =
         0.01903   -0.00371    0.00560   -0.00095
F3    2   -0.198606    0.091493    0.582387    11.00000    0.02010    0.01201 =
         0.01851   -0.00196    0.00797   -0.00026
O1    4    0.388389    0.403256    0.361446    11.00000    0.01992    0.01445 =
         0.02243    0.00062    0.00583   -0.00077
H1    3    0.378216    0.254860    0.373357    11.00000    0.03548
PART 2
H2B   3    0.468679    0.482802    0.441453   -21.00000    0.01623
PART 1
H2A   3    0.474708    0.419475    0.317691    21.00000    0.01673
HKLF 4
REM  CaSiF_1 in P2/c
REM wR2 = 0.0696, GooF = S = 1.142, Restrained GooF = 1.142 for all data
REM R1 = 0.0247 for 598 Fo > 4sig(Fo) and 0.0250 for all 608 data
REM 61 parameters refined using 0 restraints
END
WGHT      0.0516      0.0488
REM Instructions for potential hydrogen bonds
HTAB O1 F3_$1
HTAB O1 O1_$2
HTAB O1 O1_$3
REM Highest difference peak  0.321,  deepest hole -0.374,  1-sigma level  0.080
Q1    1  -0.0437  0.2367  0.4433  11.00000  0.05    0.27
Q2    1   0.0385  0.5696  0.3631  11.00000  0.05    0.26
Q3    1  -0.1685  0.5812  0.1465  11.00000  0.05    0.25
Q4    1  -0.0310  0.0131  0.3851  11.00000  0.05    0.22
Q5    1  -0.1359  0.2848  0.3540  11.00000  0.05    0.22
;
_shelx_res_checksum     50445
