# Supplementary material for: Crystal structure of CaSiF6·2H2O(mP2) and reevaluation of the SiIV–F bond-valence parameter R 0
Source: Acta Crystallogr E Crystallogr Commun. 2023 Nov 2;79(Pt 12):1121–6. doi: 10.1107/S2056989023009349 (PMC10833414; doi:10.1107/S2056989023009349)
Supplement: Supplementary file 2 [file e-79-01121-Isup2.hkl]

data_I                                                                          
_shelx_title ' CaSiF_1 in P2/c'                                                 
_shelx_refln_list_code          4                                               
_shelx_F_calc_maximum       83.80                                               
_exptl_crystal_F_000       216.00                                               
_reflns_d_resolution_high  0.7966                                               
                                                                                
loop_                                                                           
 _space_group_symop_operation_xyz                                               
 'x, y, z'                                                                      
 '-x, y, -z+1/2'                                                                
 '-x, -y, -z'                                                                   
 'x, -y, z-1/2'                                                                 
                                                                                
_cell_length_a     5.9660                                                       
_cell_length_b     5.1398                                                       
_cell_length_c     9.9308                                                       
_cell_angle_alpha  90.000                                                       
_cell_angle_beta  107.275                                                       
_cell_angle_gamma  90.000                                                       
                                                                                
_shelx_F_squared_multiplier     1.000                                           
                                                                                
loop_                                                                           
 _refln_index_h                                                                 
 _refln_index_k                                                                 
 _refln_index_l                                                                 
 _refln_F_squared_calc                                                          
 _refln_F_squared_meas                                                          
 _refln_F_squared_sigma                                                         
 _refln_observed_status                                                         
   1   0   0       7022.41       6971.23       216.55 o                         
   2   0   0        867.99        837.09        25.90 o                         
   3   0   0        505.43        498.92        14.50 o                         
   4   0   0        908.38        919.34        13.29 o                         
   5   0   0       2405.09       2659.57        56.78 o                         
   6   0   0        256.95        291.56         6.26 o                         
   7   0   0          5.05          4.96         0.77 o                         
   0   1   0         56.11         70.76         2.32 o                         
   1   1   0        537.84        544.49        10.14 o                         
   2   1   0       1567.19       1551.25        27.12 o                         
   3   1   0        943.50       1022.82        28.79 o                         
   4   1   0        131.51        125.69         1.60 o                         
   5   1   0         33.89         31.90         0.73 o                         
   6   1   0         14.05         14.83         0.54 o                         
   7   1   0         35.85         31.62         1.00 o                         
   0   2   0        151.03        136.90         3.13 o                         
   1   2   0         20.12         13.29         0.47 o                         
   2   2   0        386.20        342.69         7.26 o                         
   3   2   0        477.67        483.39         6.77 o                         
   4   2   0        307.40        305.24         3.58 o                         
   5   2   0        438.67        455.09         8.56 o                         
   6   2   0        292.03        315.15         6.62 o                         
   0   3   0         11.31         10.44         1.01 o                         
   1   3   0        153.83        149.61         2.28 o                         
   2   3   0       1095.58       1152.54        10.58 o                         
   3   3   0        729.05        749.35         6.50 o                         
   4   3   0         19.68         20.86         0.63 o                         
   5   3   0          1.20          1.70         0.38 o                         
   6   3   0         16.62         14.90         0.69 o                         
   0   4   0         22.99         23.10         0.70 o                         
   1   4   0        284.01        293.75         3.20 o                         
   2   4   0        430.22        454.41         5.07 o                         
   3   4   0        152.46        157.73         2.05 o                         
   4   4   0         18.18         18.17         0.70 o                         
   5   4   0        102.24         95.86         2.21 o                         
   0   5   0        509.21        551.68        13.83 o                         
   1   5   0        150.28        158.83         4.69 o                         
   2   5   0        510.23        546.42         8.01 o                         
   3   5   0        571.64        598.09         8.23 o                         
   4   5   0        149.19        136.56         2.94 o                         
   0   6   0        208.63        209.11         4.35 o                         
   1   6   0         27.29         24.18         1.10 o                         
   2   6   0         57.14         50.09         1.69 o                         
  -7   1   1         41.35         40.24         1.04 o                         
  -6   1   1        131.61        143.42         2.39 o                         
  -5   1   1        498.07        498.90         8.63 o                         
  -4   1   1       1147.08       1165.30        11.41 o                         
  -3   1   1          3.54          3.23         0.37 o                         
  -2   1   1         28.72         23.32         1.01 o                         
  -1   1   1        237.98        247.10         4.68 o                         
   0   1   1        114.53        119.49         3.36 o                         
   1   1   1        415.70        397.28         9.99 o                         
   2   1   1       1321.90       1373.39        30.39 o                         
   3   1   1        358.78        359.57        12.00 o                         
   4   1   1         22.38         21.15         0.54 o                         
   5   1   1         59.77         61.72         1.27 o                         
   6   1   1        109.03        115.69         1.93 o                         
  -6   2   1         54.24         57.33         1.08 o                         
  -5   2   1          5.22          5.45         0.41 o                         
  -4   2   1        546.58        552.98         6.35 o                         
  -3   2   1        510.92        511.40         5.20 o                         
  -2   2   1       1986.62       2094.55        34.71 o                         
  -1   2   1        212.50        206.30         4.49 o                         
   0   2   1        479.12        569.36         7.79 o                         
   1   2   1       1236.58       1267.26        14.03 o                         
   2   2   1        560.67        587.78         9.97 o                         
   3   2   1        759.00        769.88         7.20 o                         
   4   2   1         84.64         82.04         1.46 o                         
   5   2   1         29.72         31.00         1.12 o                         
   6   2   1        146.83        158.10         3.76 o                         
  -6   3   1        111.13        117.68         2.30 o                         
  -5   3   1         36.67         36.85         0.69 o                         
  -4   3   1         41.83         42.67         0.76 o                         
  -3   3   1         98.48         93.73         1.58 o                         
  -2   3   1        698.78        732.48         6.62 o                         
  -1   3   1       2292.02       2463.40        31.31 o                         
   0   3   1        970.71       1056.81        15.25 o                         
   1   3   1       1350.46       1451.24        13.16 o                         
   2   3   1        122.60        122.74         1.30 o                         
   3   3   1        969.30        992.01         9.59 o                         
   4   3   1       1097.07       1138.95        12.96 o                         
   5   3   1        165.69        174.94         3.63 o                         
   6   3   1        100.09         88.25         2.46 o                         
  -5   4   1         50.31         48.26         1.11 o                         
  -4   4   1        569.48        606.05         7.35 o                         
  -3   4   1        162.54        165.23         2.84 o                         
  -2   4   1         34.10         37.82         0.80 o                         
  -1   4   1         10.96         11.13         0.64 o                         
   0   4   1        280.91        285.68         3.46 o                         
   1   4   1       1826.09       1919.29        19.19 o                         
   2   4   1        401.06        412.93         4.94 o                         
   3   4   1         72.43         75.59         1.22 o                         
   4   4   1         53.32         52.37         1.23 o                         
   5   4   1         88.56         83.51         2.01 o                         
  -4   5   1         26.61         22.39         1.01 o                         
  -3   5   1         63.63         65.42         1.30 o                         
  -2   5   1        245.14        264.43         4.84 o                         
  -1   5   1        139.85        150.80         3.27 o                         
   0   5   1          4.49          4.74         0.49 o                         
   1   5   1         37.25         36.21         0.92 o                         
   2   5   1          3.11          2.82         0.41 o                         
   3   5   1         40.43         41.75         1.05 o                         
   4   5   1         30.01         25.47         1.15 o                         
  -2   6   1          0.66          0.81         0.45 o                         
  -1   6   1          2.34          1.33         0.53 o                         
   0   6   1          0.19          0.38         0.48 o                         
   1   6   1         61.15         61.01         2.17 o                         
   2   6   1         10.02          8.85         0.51 o                         
  -7   0   2          2.78          3.22         0.69 o                         
  -6   0   2          6.04          7.43         0.79 o                         
  -5   0   2        186.10        189.91         3.36 o                         
  -4   0   2        271.82        267.22         3.94 o                         
  -3   0   2        323.63        286.76        10.36 o                         
  -2   0   2        785.93        776.48        15.34 o                         
  -1   0   2         16.71         17.78         1.43 o                         
   0   0   2        154.75        137.01         3.64 o                         
   1   0   2         78.68         66.29         2.80 o                         
   2   0   2       2668.90       2710.78        53.65 o                         
   3   0   2        158.18        158.27         3.09 o                         
   4   0   2        198.77        206.86         3.60 o                         
   5   0   2        127.46        137.32         2.75 o                         
   6   0   2          9.62          9.26         0.73 o                         
  -7   1   2         65.71         59.23         2.03 o                         
  -6   1   2        497.08        538.08        10.21 o                         
  -5   1   2        783.16        826.46         8.93 o                         
  -4   1   2        851.29        873.80         7.70 o                         
  -3   1   2       1760.40       1766.90        21.09 o                         
  -2   1   2        104.91         88.10         1.51 o                         
  -1   1   2       3050.05       3094.66        37.39 o                         
   0   1   2       4280.50       4209.18        50.40 o                         
   1   1   2       1651.18       1636.80        23.08 o                         
   2   1   2       2514.38       2487.73        51.91 o                         
   3   1   2        294.53        288.07         3.35 o                         
   4   1   2        712.76        739.80        13.65 o                         
   5   1   2        712.53        782.47        10.08 o                         
   6   1   2        222.88        236.19         5.26 o                         
  -7   2   2          0.20          0.16         0.41 o                         
  -6   2   2         46.75         47.58         1.32 o                         
  -5   2   2          2.87          3.09         0.34 o                         
  -4   2   2         32.82         29.60         0.55 o                         
  -3   2   2         87.01         86.86         1.41 o                         
  -2   2   2        512.11        545.84         7.09 o                         
  -1   2   2       1037.95       1131.78        14.43 o                         
   0   2   2          2.00          1.98         0.55 o                         
   1   2   2        928.99        969.70        12.21 o                         
   2   2   2        247.45        234.27         4.92 o                         
   3   2   2         56.82         55.20         0.77 o                         
   4   2   2         15.99         15.09         0.59 o                         
   5   2   2         99.71        105.71         1.92 o                         
   6   2   2        153.40        146.82         4.05 o                         
  -6   3   2          4.91          4.29         0.62 o                         
  -5   3   2         94.37         99.36         2.32 o                         
  -4   3   2        537.43        545.74         8.07 o                         
  -3   3   2        581.93        588.62         4.72 o                         
  -2   3   2        267.48        264.83         3.01 o                         
  -1   3   2          8.89          8.35         0.43 o                         
   0   3   2        209.00        219.22         3.04 o                         
   1   3   2        945.02        958.90         8.87 o                         
   2   3   2        293.35        291.99         2.67 o                         
   3   3   2         39.19         38.72         0.79 o                         
   4   3   2          0.19          0.45         0.38 o                         
   5   3   2         31.88         33.61         0.87 o                         
  -5   4   2        198.93        178.81         4.09 o                         
  -4   4   2        333.05        343.35         4.74 o                         
  -3   4   2       1226.89       1300.38        20.43 o                         
  -2   4   2        833.08        886.63        16.30 o                         
  -1   4   2       1070.58       1159.77        15.74 o                         
   0   4   2        485.30        499.76         7.07 o                         
   1   4   2        117.19        119.81         1.83 o                         
   2   4   2        476.36        482.30         6.70 o                         
   3   4   2         90.42         92.34         1.44 o                         
   4   4   2         96.22         96.43         3.88 o                         
   5   4   2         58.78         52.17         1.28 o                         
  -4   5   2        133.89        122.31         3.06 o                         
  -3   5   2        200.61        207.16         4.12 o                         
  -2   5   2        121.36        125.96         2.21 o                         
  -1   5   2         10.70         10.75         0.56 o                         
   0   5   2         75.03         75.33         1.89 o                         
   1   5   2         80.56         78.01         1.65 o                         
   2   5   2         97.13         94.98         1.47 o                         
   3   5   2        173.88        174.25         3.31 o                         
   4   5   2         48.06         38.77         1.30 o                         
  -2   6   2        394.78        381.11         9.53 o                         
  -1   6   2        898.55        867.67        24.88 o                         
   0   6   2        301.22        312.78         6.52 o                         
   1   6   2         35.52         35.05         1.21 o                         
   2   6   2        483.91        394.26        22.41 o                         
  -7   1   3         52.55         52.69         1.52 o                         
  -6   1   3         63.13         67.66         1.67 o                         
  -5   1   3         11.82         11.37         0.47 o                         
  -4   1   3        183.53        184.28         2.02 o                         
  -3   1   3       2018.85       2120.14        24.52 o                         
  -2   1   3       3941.45       4150.34        48.83 o                         
  -1   1   3          5.70          5.77         0.47 o                         
   0   1   3        222.26        193.54         4.08 o                         
   1   1   3       1350.23       1339.47        22.46 o                         
   2   1   3       1268.08       1280.46        25.64 o                         
   3   1   3        593.93        616.40         7.54 o                         
   4   1   3        107.45        102.50         1.72 o                         
   5   1   3         45.63         43.81         1.00 o                         
   6   1   3         11.55         11.70         0.58 o                         
  -7   2   3         24.85         21.47         0.92 o                         
  -6   2   3        123.70        127.73         2.52 o                         
  -5   2   3       1077.19       1115.96        15.47 o                         
  -4   2   3        190.57        184.58         2.05 o                         
  -3   2   3        163.24        169.91         1.64 o                         
  -2   2   3        369.58        358.75         5.50 o                         
  -1   2   3       1085.56       1127.34        16.68 o                         
   0   2   3       4668.89       4846.55        51.91 o                         
   1   2   3        591.00        561.64         6.09 o                         
   2   2   3        239.37        227.33         2.20 o                         
   3   2   3        191.84        180.79         2.20 o                         
   4   2   3        249.95        248.76         3.03 o                         
   5   2   3        391.99        413.14         8.63 o                         
   6   2   3         68.82         56.28         2.50 o                         
  -6   3   3         45.24         46.82         1.44 o                         
  -5   3   3        111.93        120.45         3.92 o                         
  -4   3   3         68.99         71.78         1.06 o                         
  -3   3   3        218.03        226.85         2.33 o                         
  -2   3   3        807.83        825.81         6.87 o                         
  -1   3   3        121.96        131.71         1.73 o                         
   0   3   3         15.57         16.93         0.45 o                         
   1   3   3         49.41         46.57         0.81 o                         
   2   3   3        222.39        214.50         2.34 o                         
   3   3   3        908.68        944.98        14.34 o                         
   4   3   3         82.84         85.40         1.50 o                         
   5   3   3         96.23         96.26         2.95 o                         
  -5   4   3        166.09        163.13         3.92 o                         
  -4   4   3        177.06        180.80         2.32 o                         
  -3   4   3        110.28        112.42         1.89 o                         
  -2   4   3        133.17        141.81         2.28 o                         
  -1   4   3          6.53          6.24         0.40 o                         
   0   4   3        199.96        199.68         2.32 o                         
   1   4   3        322.51        320.76         4.79 o                         
   2   4   3         96.42         98.62         1.38 o                         
   3   4   3        127.30        127.15         2.03 o                         
   4   4   3         16.47         15.46         0.60 o                         
  -4   5   3         27.46         26.99         1.44 o                         
  -3   5   3         42.14         44.42         1.34 o                         
  -2   5   3        211.23        218.50         2.91 o                         
  -1   5   3        364.87        400.20         5.23 o                         
   0   5   3        303.42        310.88         5.58 o                         
   1   5   3         70.71         67.71         1.14 o                         
   2   5   3         17.67         17.17         0.54 o                         
   3   5   3         51.66         47.71         1.35 o                         
  -2   6   3          5.67          5.36         0.63 o                         
  -1   6   3         39.25         38.18         1.00 o                         
   0   6   3          3.22          3.47         0.39 o                         
   1   6   3          5.75          5.21         0.37 o                         
  -7   0   4        665.77        689.12        22.04 o                         
  -6   0   4        621.72        678.52        18.54 o                         
  -5   0   4        128.40        131.52         2.58 o                         
  -4   0   4       2882.19       2964.57        37.90 o                         
  -3   0   4       4798.84       4849.19        82.69 o                         
  -2   0   4       2243.49       2212.78        43.04 o                         
  -1   0   4        572.51        472.18         9.41 o                         
   0   0   4       1043.12       1091.83        21.53 o                         
   1   0   4       1378.68       1231.68        34.83 o                         
   2   0   4       2566.53       2472.42        36.43 o                         
   3   0   4        446.56        458.01         6.24 o                         
   4   0   4        241.88        255.54         5.64 o                         
   5   0   4         18.20         19.23         0.80 o                         
   6   0   4        359.87        298.24        13.47 o                         
  -7   1   4          0.93          1.14         0.35 o                         
  -6   1   4        161.67        171.98         3.15 o                         
  -5   1   4         23.39         22.81         0.60 o                         
  -4   1   4         27.64         24.23         0.56 o                         
  -3   1   4        330.44        333.79         4.89 o                         
  -2   1   4         85.26         81.40         2.34 o                         
  -1   1   4       1658.23       1689.11        20.16 o                         
   0   1   4         79.36         75.25         1.88 o                         
   1   1   4          2.89          2.47         0.42 o                         
   2   1   4        234.75        221.40         2.58 o                         
   3   1   4         78.24         75.99         1.39 o                         
   4   1   4        246.12        254.39         4.17 o                         
   5   1   4         17.21         17.27         0.70 o                         
  -7   2   4         14.10         13.89         0.61 o                         
  -6   2   4         44.96         48.78         1.15 o                         
  -5   2   4        114.56        122.00         2.12 o                         
  -4   2   4        538.22        533.62         7.83 o                         
  -3   2   4        419.76        407.77         3.68 o                         
  -2   2   4        335.41        313.66         4.78 o                         
  -1   2   4       1349.52       1309.75        15.87 o                         
   0   2   4       2100.45       2075.73        27.92 o                         
   1   2   4       2699.62       2646.87        22.01 o                         
   2   2   4       1264.31       1279.25        11.04 o                         
   3   2   4        400.52        399.28         5.24 o                         
   4   2   4        383.00        400.45         7.86 o                         
   5   2   4        203.38        218.37         5.71 o                         
  -6   3   4        132.07        134.09         4.62 o                         
  -5   3   4        314.37        328.51         4.35 o                         
  -4   3   4        309.46        320.32         3.97 o                         
  -3   3   4         10.20          9.30         0.39 o                         
  -2   3   4          0.29          0.81         0.27 o                         
  -1   3   4        392.32        379.57         4.00 o                         
   0   3   4        514.14        512.80         5.23 o                         
   1   3   4        184.06        178.14         1.94 o                         
   2   3   4          2.37          1.53         0.44 o                         
   3   3   4          0.70          1.21         0.42 o                         
   4   3   4        137.23        149.30         2.58 o                         
   5   3   4        117.50        110.43         2.33 o                         
  -5   4   4        251.26        262.43         6.40 o                         
  -4   4   4          3.18          3.74         0.46 o                         
  -3   4   4          4.29          5.78         0.45 o                         
  -2   4   4         10.78         10.21         0.60 o                         
  -1   4   4          2.07          1.52         0.41 o                         
   0   4   4         87.84         84.13         1.31 o                         
   1   4   4        128.79        121.86         1.46 o                         
   2   4   4        169.63        163.09         3.26 o                         
   3   4   4          0.26          0.24         0.48 o                         
   4   4   4          2.12          2.36         0.38 o                         
  -4   5   4        176.16        160.42         6.27 o                         
  -3   5   4        201.37        206.60         4.48 o                         
  -2   5   4        565.01        622.54         9.33 o                         
  -1   5   4       1376.80       1483.94        20.24 o                         
   0   5   4        321.72        337.72         6.95 o                         
   1   5   4        401.51        431.27         6.12 o                         
   2   5   4        398.46        407.42         8.04 o                         
   3   5   4        366.40        299.07         9.61 o                         
  -2   6   4         30.95         26.16         1.83 o                         
  -1   6   4          1.87          2.29         0.45 o                         
   0   6   4          7.70          6.10         0.58 o                         
  -7   1   5          9.23          9.03         0.52 o                         
  -6   1   5          7.28          8.32         0.44 o                         
  -5   1   5          0.88          0.87         0.36 o                         
  -4   1   5        203.96        194.31         2.16 o                         
  -3   1   5          2.71          1.93         0.33 o                         
  -2   1   5          5.78          4.44         0.45 o                         
  -1   1   5         14.28         11.93         0.53 o                         
   0   1   5        296.11        262.25         3.63 o                         
   1   1   5         23.82         20.19         0.56 o                         
   2   1   5        571.07        545.24         5.42 o                         
   3   1   5        458.32        465.00         6.05 o                         
   4   1   5        116.29        115.56         1.84 o                         
   5   1   5        100.82         97.62         2.42 o                         
  -7   2   5         40.14         33.19         1.06 o                         
  -6   2   5         66.52         70.85         1.58 o                         
  -5   2   5        192.28        203.29         3.64 o                         
  -4   2   5          7.18          7.67         0.41 o                         
  -3   2   5        424.79        430.72         4.03 o                         
  -2   2   5        203.14        186.14         2.14 o                         
  -1   2   5        153.78        136.07         2.77 o                         
   0   2   5        876.04        829.07         8.25 o                         
   1   2   5         31.69         29.89         0.59 o                         
   2   2   5        326.77        310.62         4.02 o                         
   3   2   5        220.13        227.18         4.04 o                         
   4   2   5         80.72         87.07         2.00 o                         
   5   2   5        213.73        216.39         9.24 o                         
  -6   3   5         90.94         91.42         2.02 o                         
  -5   3   5        750.42        801.50        10.45 o                         
  -4   3   5        692.66        699.39         9.98 o                         
  -3   3   5       1081.44       1114.01        12.76 o                         
  -2   3   5        136.75        131.63         1.95 o                         
  -1   3   5         61.66         61.31         1.12 o                         
   0   3   5       1041.82       1040.39        10.48 o                         
   1   3   5        246.38        249.02         3.17 o                         
   2   3   5        158.42        156.59         2.65 o                         
   3   3   5          3.14          3.48         0.52 o                         
   4   3   5         10.29         10.12         0.90 o                         
  -5   4   5         80.80         84.62         2.09 o                         
  -4   4   5          5.81          5.87         0.60 o                         
  -3   4   5        325.48        347.28         5.50 o                         
  -2   4   5        892.94        920.28        14.74 o                         
  -1   4   5        536.20        544.76         7.89 o                         
   0   4   5         85.42         80.64         1.58 o                         
   1   4   5         52.97         51.93         1.04 o                         
   2   4   5        121.64        116.59         2.16 o                         
   3   4   5        334.57        343.70         8.74 o                         
  -4   5   5         37.22         32.66         1.99 o                         
  -3   5   5          4.10          4.10         0.63 o                         
  -2   5   5         26.98         26.38         0.90 o                         
  -1   5   5          0.85          1.23         0.38 o                         
   0   5   5        157.00        165.63         2.95 o                         
   1   5   5        234.15        247.61         3.59 o                         
   2   5   5         99.53         93.01         2.99 o                         
  -7   0   6          4.23          3.54         0.61 o                         
  -6   0   6         78.88         79.30         1.74 o                         
  -5   0   6        308.77        314.34         7.65 o                         
  -4   0   6        124.75        112.40         2.28 o                         
  -3   0   6        314.87        304.85         4.06 o                         
  -2   0   6        768.23        708.83        11.15 o                         
  -1   0   6       1963.62       1917.91        29.40 o                         
   0   0   6        984.00        953.67        12.21 o                         
   1   0   6        182.28        169.53         3.04 o                         
   2   0   6        464.02        449.40         7.76 o                         
   3   0   6          6.05          6.28         0.53 o                         
   4   0   6         76.51         76.56         2.01 o                         
   5   0   6          1.44          0.26         0.56 o                         
  -7   1   6        445.55        442.34         9.06 o                         
  -6   1   6        105.44        112.47         1.94 o                         
  -5   1   6        169.69        171.22         2.19 o                         
  -4   1   6       1195.19       1168.02        12.87 o                         
  -3   1   6       1424.90       1403.69        12.21 o                         
  -2   1   6       2427.92       2354.07        19.63 o                         
  -1   1   6        413.72        366.17         4.17 o                         
   0   1   6        205.60        178.44         2.33 o                         
   1   1   6       1700.37       1632.07        16.00 o                         
   2   1   6        916.78        929.28        12.62 o                         
   3   1   6        771.64        816.48        15.08 o                         
   4   1   6        189.33        207.79         4.26 o                         
   5   1   6         56.64         45.31         2.25 o                         
  -6   2   6         25.97         24.98         0.67 o                         
  -5   2   6         10.87         12.73         0.59 o                         
  -4   2   6          5.71          4.65         0.50 o                         
  -3   2   6        278.78        267.03         2.57 o                         
  -2   2   6        536.47        509.21         5.44 o                         
  -1   2   6        577.51        555.85         6.99 o                         
   0   2   6        138.16        132.20         1.64 o                         
   1   2   6          1.34          1.55         0.48 o                         
   2   2   6         30.57         27.31         0.82 o                         
   3   2   6         18.40         19.06         0.56 o                         
   4   2   6          0.80          0.24         0.50 o                         
  -6   3   6        204.63        172.27         6.12 o                         
  -5   3   6        142.41        147.33         1.98 o                         
  -4   3   6          0.36          0.78         0.41 o                         
  -3   3   6          4.32          4.01         0.39 o                         
  -2   3   6        117.94        115.02         1.85 o                         
  -1   3   6        460.62        458.72         6.07 o                         
   0   3   6        188.32        190.27         2.24 o                         
   1   3   6          1.67          1.37         0.36 o                         
   2   3   6         20.04         21.52         0.63 o                         
   3   3   6        121.98        136.79         2.89 o                         
   4   3   6        178.60        165.51         6.32 o                         
  -5   4   6        238.80        231.06         5.60 o                         
  -4   4   6        153.97        156.33         3.74 o                         
  -3   4   6          4.59          5.09         0.49 o                         
  -2   4   6        105.69        108.01         1.75 o                         
  -1   4   6        224.52        235.37         3.36 o                         
   0   4   6        208.69        222.31         2.97 o                         
   1   4   6        245.49        264.35         7.94 o                         
   2   4   6         28.03         30.20         1.39 o                         
   3   4   6        222.22        214.26         6.74 o                         
  -4   5   6          1.49          1.90         0.62 o                         
  -3   5   6         14.36         13.45         0.95 o                         
  -2   5   6         73.06         70.12         2.38 o                         
  -1   5   6          3.48          3.78         0.41 o                         
   0   5   6         96.18         95.34         2.36 o                         
   1   5   6          1.28          1.57         0.43 o                         
  -7   1   7         31.44         25.54         1.19 o                         
  -6   1   7        475.76        511.77         9.03 o                         
  -5   1   7        321.65        340.54         5.42 o                         
  -4   1   7         15.20         15.15         0.47 o                         
  -3   1   7         37.80         34.59         0.93 o                         
  -2   1   7         54.70         51.98         0.92 o                         
  -1   1   7        405.81        388.78         5.37 o                         
   0   1   7         58.15         53.89         0.90 o                         
   1   1   7        168.35        161.45         1.97 o                         
   2   1   7         79.86         77.50         1.09 o                         
   3   1   7          5.37          5.42         0.39 o                         
   4   1   7        167.59        169.00         4.69 o                         
  -6   2   7         27.51         27.24         0.93 o                         
  -5   2   7          2.05          3.35         0.46 o                         
  -4   2   7        409.51        414.46         5.84 o                         
  -3   2   7       1381.63       1411.40        14.21 o                         
  -2   2   7         46.62         44.98         0.90 o                         
  -1   2   7          2.73          2.40         0.43 o                         
   0   2   7          6.53          7.66         0.43 o                         
   1   2   7        270.32        272.87         4.86 o                         
   2   2   7        870.43        952.04        11.00 o                         
   3   2   7         21.08         21.09         0.59 o                         
   4   2   7          3.18          2.56         0.35 o                         
  -6   3   7        226.23        211.28         5.69 o                         
  -5   3   7         55.54         61.18         1.59 o                         
  -4   3   7         18.49         19.23         0.67 o                         
  -3   3   7        157.84        158.13         1.82 o                         
  -2   3   7        238.47        233.83         3.44 o                         
  -1   3   7       1429.00       1452.89        18.49 o                         
   0   3   7        672.04        688.68        11.04 o                         
   1   3   7        142.45        142.84         2.50 o                         
   2   3   7        281.55        297.56         5.66 o                         
   3   3   7        106.73        110.29         2.77 o                         
  -5   4   7         69.50         61.85         1.88 o                         
  -4   4   7        132.54        127.77         2.56 o                         
  -3   4   7        151.02        158.62         2.71 o                         
  -2   4   7         31.32         31.77         0.70 o                         
  -1   4   7        264.21        286.58         3.70 o                         
   0   4   7        263.05        295.79         4.74 o                         
   1   4   7        176.48        194.67         4.27 o                         
   2   4   7        185.33        193.33         6.08 o                         
  -3   5   7         62.93         49.79         1.88 o                         
  -2   5   7         15.40         14.02         0.44 o                         
  -1   5   7          0.95          0.96         0.34 o                         
   0   5   7          4.55          3.68         0.39 o                         
  -6   0   8        156.39        167.88         4.85 o                         
  -5   0   8        524.62        553.56        24.63 o                         
  -4   0   8         66.04         65.28         1.34 o                         
  -3   0   8        147.06        136.37         4.11 o                         
  -2   0   8        982.11        950.35        14.08 o                         
  -1   0   8        854.31        793.69        12.27 o                         
   0   0   8       1887.42       1872.85        25.45 o                         
   1   0   8        683.05        687.84        15.14 o                         
   2   0   8        386.04        429.45         8.18 o                         
   3   0   8        891.30        990.61        19.30 o                         
   4   0   8        401.56        358.18        31.98 o                         
  -6   1   8         37.45         37.72         1.08 o                         
  -5   1   8         32.42         32.49         0.91 o                         
  -4   1   8          8.34          7.43         0.40 o                         
  -3   1   8         15.30         14.15         0.51 o                         
  -2   1   8          4.64          5.39         0.39 o                         
  -1   1   8        144.49        138.43         1.75 o                         
   0   1   8         43.08         43.00         0.72 o                         
   1   1   8         51.03         49.93         0.78 o                         
   2   1   8          9.44         11.03         0.44 o                         
   3   1   8         16.91         17.33         0.53 o                         
  -6   2   8        317.21        299.52         9.69 o                         
  -5   2   8        327.83        353.41         4.88 o                         
  -4   2   8        285.52        307.92         3.97 o                         
  -3   2   8        737.09        740.16        11.47 o                         
  -2   2   8       1122.04       1156.91        16.82 o                         
  -1   2   8        378.71        381.81         5.65 o                         
   0   2   8         83.05         82.25         1.43 o                         
   1   2   8         26.91         26.67         0.69 o                         
   2   2   8         95.62        104.97         1.76 o                         
   3   2   8        195.57        189.99         7.55 o                         
  -5   3   8          4.25          4.62         0.49 o                         
  -4   3   8         10.25         10.38         0.51 o                         
  -3   3   8        139.29        143.37         1.93 o                         
  -2   3   8        266.98        279.24         3.73 o                         
  -1   3   8         40.43         42.27         1.04 o                         
   0   3   8         21.27         23.06         1.06 o                         
   1   3   8         56.35         58.94         1.35 o                         
   2   3   8        169.45        172.70         5.32 o                         
  -4   4   8          4.87          4.59         0.41 o                         
  -3   4   8          2.21          1.95         0.44 o                         
  -2   4   8         19.61         19.23         0.54 o                         
  -1   4   8         15.21         16.73         0.49 o                         
   0   4   8          7.11          8.07         0.41 o                         
   1   4   8        110.09        114.29         2.74 o                         
  -6   1   9          5.09          4.62         0.50 o                         
  -5   1   9         28.47         26.56         0.74 o                         
  -4   1   9        498.49        534.61         9.51 o                         
  -3   1   9        358.04        363.69         7.04 o                         
  -2   1   9        152.84        149.57         3.90 o                         
  -1   1   9        100.56         95.36         1.55 o                         
   0   1   9         40.03         38.53         0.82 o                         
   1   1   9        226.90        242.75         4.06 o                         
   2   1   9         38.69         38.51         0.99 o                         
   3   1   9          3.47          3.63         0.37 o                         
  -6   2   9        239.96        204.18         9.00 o                         
  -5   2   9         93.71        101.02         2.28 o                         
  -4   2   9        148.22        158.98         3.02 o                         
  -3   2   9          8.77          9.68         0.63 o                         
  -2   2   9        172.92        183.33         2.61 o                         
  -1   2   9        627.62        675.97         9.49 o                         
   0   2   9        106.73        111.18         1.88 o                         
   1   2   9        115.90        127.79         1.85 o                         
   2   2   9         19.27         20.38         0.56 o                         
  -5   3   9          7.43          5.69         0.62 o                         
  -4   3   9         72.68         74.19         2.42 o                         
  -3   3   9         72.04         73.82         1.55 o                         
  -2   3   9        119.81        127.65         2.12 o                         
  -1   3   9         82.80         92.80         1.53 o                         
   0   3   9          9.55          9.57         0.45 o                         
   1   3   9        140.19        142.48         3.27 o                         
   2   3   9        214.84        184.50         7.32 o                         
  -3   4   9          8.80          8.28         0.51 o                         
  -2   4   9          4.70          4.96         0.34 o                         
  -1   4   9         56.74         54.25         1.12 o                         
   0   4   9        139.71        131.52         3.05 o                         
  -6   0  10         13.81         11.55         0.89 o                         
  -5   0  10          5.00          5.33         0.84 o                         
  -4   0  10         74.32         71.60         2.51 o                         
  -3   0  10        330.72        365.71         6.48 o                         
  -2   0  10        113.38        115.95         2.53 o                         
  -1   0  10        447.10        485.57        10.60 o                         
   0   0  10         24.66         23.83         0.93 o                         
   1   0  10          9.35          9.34         0.68 o                         
   2   0  10        146.87        135.79         3.34 o                         
  -5   1  10        491.38        542.92        12.34 o                         
  -4   1  10         69.45         69.28         1.59 o                         
  -3   1  10        250.05        261.83         3.83 o                         
  -2   1  10        421.59        447.82         5.96 o                         
  -1   1  10        853.38        932.32        11.98 o                         
   0   1  10        648.31        704.71        12.11 o                         
   1   1  10         48.64         51.41         1.19 o                         
   2   1  10        149.15        139.78         4.21 o                         
  -5   2  10         10.46          9.58         0.41 o                         
  -4   2  10         16.72         17.34         0.56 o                         
  -3   2  10          2.27          2.11         0.42 o                         
  -2   2  10          5.84          6.27         0.42 o                         
  -1   2  10         17.85         19.55         0.61 o                         
   0   2  10         21.44         22.74         0.59 o                         
   1   2  10          0.27         -0.20         0.39 o                         
  -4   3  10        189.06        165.65         3.20 o                         
  -3   3  10        171.19        184.77         3.35 o                         
  -2   3  10         60.79         64.98         1.09 o                         
  -1   3  10         10.53         11.20         0.37 o                         
   0   3  10         55.11         49.96         2.18 o                         
  -5   1  11          3.95          3.26         0.45 o                         
  -4   1  11         32.72         33.46         1.16 o                         
  -3   1  11         32.66         34.30         0.91 o                         
  -2   1  11         53.33         58.45         1.33 o                         
  -1   1  11          0.72          0.26         0.41 o                         
   0   1  11         40.18         40.68         0.92 o                         
   1   1  11        219.78        187.20         6.53 o                         
  -4   2  11         16.56         13.85         0.48 o                         
  -3   2  11          1.80          1.67         0.50 o                         
  -2   2  11        267.92        297.18         6.45 o                         
  -1   2  11        202.13        213.80         5.02 o                         
   0   2  11         95.15         86.41         1.94 o                         
  -2   3  11         68.01         59.54         2.20 o                         
  -4   0  12        432.58        345.59        15.53 o                         
  -3   0  12        529.15        548.08        13.51 o                         
  -2   0  12        383.98        378.05         9.83 o                         
  -1   0  12        690.60        655.40        20.95 o                         
  -3   1  12         38.32         37.80         1.32 o                         
  -2   1  12          1.07          1.17         0.43 o                         
  -1   1  12         13.28         12.93         1.00 o                         
                                                                                
